# Supplementary material for: Loss of function in the Drosophila clock gene period results in altered intermediary lipid metabolism and increased susceptibility to starvation
Source: Cell Mol Life Sci. 2020 Jan 20;77(23):4939–56. doi: 10.1007/s00018-019-03441-6 (PMC7658074; doi:10.1007/s00018-019-03441-6)
Supplement: Supplementary file 1 — Supplementary file1 (XLSX 102 kb) [file 18_2019_3441_MOESM1_ESM.xlsx]

## Sheet: Suppl Table 1
Suppl. Table 1: Operational parameters for analysis of DAGs, TAGs, PEs, PCs, ACs, amino acids and selected sugars. Abbreviations are defined in the bottom of the sheet.
Profiling of DAGs, TAGs, PEs and PCs							Profiling of ACs									Quantification of amino acids							Quantification of sugars
LC-Condition							LC-Condition									LC-Condition							LC-Condition
Instrument	Acquity Ultra Performance Liquid Chromatography (Waters)						Instrument	Acquity Ultra Performance Liquid Chromatography (Waters)								Instrument	Acquity Ultra Performance Liquid Chromatography (Waters)					Instrument	Acquity Ultra Performance Liquid Chromatography (Waters)
Column	Acquity UPLC BEH C18 (100 mm × 2.1 mm, 1.7 µm)						Column	Acquity UPLC BEH amide (100 mm × 2.1 mm, 1.7 µm)								Column	SeQuant ZIC-HILIC (150 mm × 2.1 mm, 3.5 µm)					Column	Acquity UPLC BEH amide (100 mm × 2.1 mm, 1.7 µm)
Eluent A	10 mM ammonium acetate, 40% acetonitrile in water						Eluent A	10 mM ammonium acetate, 0.3% formic acid in water								Eluent A	0.1% formic acid in water					Eluent A	0.1% ammonium hydroxyde, 30% acetonitrile in water
Eluent B	10 mM ammonium acetate, 10% acetonitrile in isopropanol						Eluent B	10 mM ammonium acetate, 0.3% formic acid, 5% water in acetonitrile								Eluent B	0.08% formic acid in acetonitrile					Eluent B	0.1% ammonium hydroxyde, 20% water in acetontirile
Gradient	linear solvent strentgh from 30% to 100% eluent B within 10 min, wash with 100% eluent B for 2 min, equiblirate with 30% eluent B for 3 min						Gradient	isocratic elution with 5% eluent A untill 1 min, linear solvent strentgh from 5% to 50% eluent A from 1 min untill 5 min, wash with 60% eluent A for 2 min, equiblirate with 5% eluent A for 3 min								Gradient	linear solvent strentgh from 20% to 80% eluent A 15 min, wash with 90% eluent A for 3 min, equiblirate with 20% eluent A for 5 min					Gradient	linear solvent strentgh from 10% to 75% eluent B within 10 min, equiblirate with 10 % eluent B for 15 min
Flow rate	0.3 ml/min						Flow rate	0.5 ml/min								Flow rate	0.3 ml/min					Flow rate	0.2 ml/min
Column temperature	60 °C						Column temperature	45 °C								Column temperature	40 °C					Column temperature	35 °C
Injection volume	5 µl						Injection volume	5µl								Injection volume	5 µl					Injection volume	5 µl
Condition of electrospray ionisation							Condition of electrospray ionisation									Condition of electrospray ionisation						Condition of electrospray ionisation
Ionisation mode	positive						Ionisation mode	positive								Ionisation mode	positive					Ionisation mode	positive
Capillary voltage	0.8 kV						Ionspray voltage	2 kV								Capillary voltage	0.8 kV					Capillary voltage	3.25 kV
Cone voltage	25 V						Entrance potential	10 V								Cone voltage	25 V					Cone voltage	see in table above
Extraction voltage	4 V						Collision cell exit potential	10 V								Extraction voltage	4 V					Extraction voltage	4V
Source temperature	120 °C						Desolvation gas	high purity air								Source temperature	120 °C					Source temperature	120 °C
Desolvation gas temperature	350 °C						Desolvation temperature	700 °C								Desolvation gas temperature	350 °C					Desolvation gas temperature	350 °C
Desolvation gas	nitrogen						Curtain gas	nitrogen, 30 psi								Desolvation gas	nitrogen					Desolvation gas	nitrogen
Flow rate of cone gas	30 l/h						Pressure of nebulisation gas	high purity air, 70 psi								Flow rate of cone gas	30 l/h					Flow rate of cone gas	25 l/h
Flow rate of desolvations gas	800 l/h						Pressure of turbo gas	high purity air, 70 psi								Flow rate of desolvations gas	800 l/h					Flow rate of desolvations gas	800 l/h
MS condition							MS condition									MS condition						MS condition
Mass analyser	quadrupole/time-of-flight (Synapt G2 HDMS, Waters)						Mass analyser	triple quadrupole (QTRAP 6500+, AB Sciex)								Mass analyser	quadrupole/time-of-flight (Synapt G2 HDMS, Waters)					Mass analyser	triple quadrupole (Quattro Premier, Waters)
range of mass-to-charge ratios	50-1200 Da						Collision gas	nitrogen								range of mass-to-charge ratios	50-1200 Da					Collosion gas	argon
scan time	0.6 s						Dwell time	20 ms								scan time	0.6 s					Flow rate of collosion gas	0.27 ml/min
internal calibaration	every 18s with leucine enkephalin															calibaration	internal every 18s with leucine enkephalin					Dwell time	50 ms
Determination of analytes							Determination of analytes									Determination of analytes							Determination of analytes
Substance	mass-to-charge ratio	retention time [min]					Substance	mass-to-charge ratio of precursor	mass-to-charge ratio of fragment	declustering potential [V]	collision energy [eV]	retention time [min]	internal standard	amount of internal standard [ng/µl]		Substance	mass-to-charge ratio	retention time [min]	internal standard (amount: 5 µM)	response factor		Substance	mass-to-charge ratio of precursor	mass-to-charge ratio of fragment	cone voltage [V]	collision energy [eV]	retention time [min]	internal standard	amount of internal standard [µg]	response factor
[DAG(26:0)+NH4+]+	502.449	7.07					[carnitine+H]+	162.1	85.2	61	27	2.52	[D9-carnitine+H]+	0.5		[alanine+H]+	90.056	5.47	D8-valine	0.1		[trehalose+H]+	341	179	32	15	4.71	D2-trehalose	1.25	1.28
[DAG(28:0)+NH4+]+	530.477	7.52					[AC(2:0)+H]+	204.1	85.2	41	25	2.27	[D3-AC(4:0)+H]+	0.01		[arginine+H]+	175.12	10.37	13C1D4-arginine	0.9		[glucose+H]+	179	89	18	10	3.41	D2-glucose	1.25	0.34
[DAG(28:1)+NH4+]+	528.463	7.15					[AC(3:0)+H]+	218.1	85.2	56	23	2.09	[D3-AC(4:0)+H]+	0.01		[asparagine+H]+	133.061	5.87	D8-valine	1		[D2-trehalose+H]+	343	180	32	15	4.75
[DAG(30:1)+NH4+]+	556.495	7.56					[AC(4:0)+H]+	232.1	85.2	61	25	1.78	[D3-AC(4:0)+H]+	0.01		[aspartic acid+H]+	134.045	5.44	D8-valine	0.3		[D2-glucose+H]+	181	89	18	10	3.45
[DAG(32:1)+NH4+]+	584.524	7.95					[AC(12:0)+H]+	344.3	85.2	81	27	0.924	[D3-AC(16:1)+H]+	0.02		[glutamic acid+H]+	148.061	5.28	D3-glutamic acid	1.1
[DAG(34:1)+NH4+]+	612.555	8.3					[AC(14:1)+H]+	370.3	85.2	62	25	0.924	[D3-AC(16:1)+H]+	0.02		[glutamine+H]+	147.077	5.71	D3-glutamic acid	1.4
[DAG(30:2)+NH4+]+	554.48	7.17					[AC(14:0)+H]+	372.3	85.2	62	25	0.891	[D3-AC(16:1)+H]+	0.02		[histidine+H]+	156.077	9.67	13C1D4-arginine	0.6
[DAG(32:2)+NH4+]+	582.511	7.59					[AC(16:1)+H]+	398.3	85.2	62	25	0.835	[D3-AC(16:1)+H]+	0.02		[leucine/isoleucine+H]+	132.103	3.63	13C6-tyrosine	0.8
[DAG(34:2)+NH4+]+	610.543	8					[AC(16:0)+H]+	400.3	85.2	71	31	0.85	[D3-AC(16:1)+H]+	0.02		[lysine+H]+	147.113	10.55	D8-valine	0.1
[DAG(36:2)+NH4+]+	638.572	8.31					[AC(18:2)+H]+	424.3	85.2	62	25	0.803	[D3-AC(16:1)+H]+	0.02		[methionine+H]+	150.059	3.84	D3-methionine	0.9
[DAG(34:3)+NH4+]+	608.524	7.67					[AC(18:1)+H]+	426.4	85.2	62	25	0.815	[D3-AC(16:1)+H]+	0.02		[phenylalanine+H]+	166.087	3.22	13C6-phenylalanine	0.9
[DAG(20:0)+NH4+]+ (internal standard)	418.353	5.2					[AC(18:0)+H]+	428.4	85.2	62	25	0.841	[D3-AC(16:1)+H]+	0.02		[proline+H]+	116.071	4.47	D3-methionine	1.1
[TAG(34:0)+NH4+]+	628.551	8.36					[D9-carnitine+H]+	171.1	85.2	61	21	2.49				[serine+H]+	106.05	6.1	D8-valine	0.1
[TAG(36:0)+NH4+]+	656.583	8.65					[D3-AC(4:0)+H]+	235.1	85.2	56	25	1.77				[threonine+H]+	120.066	5.49	D8-valine	0.3
[TAG(37:0)+NH4+]+	670.598	8.79					[D3-AC(16:1)+H]+	403.3	85.2	76	29	0.82				[tryptophan+H]+	205.098	3.67	13C6-phenylalanine	1
[TAG(38:0)+NH4+]+	684.615	8.91					for determination of the levels of the analytes, response factor was set to one									[tyrosine+H]+	182.082	4.36	13C6-tyrosine	0.8
[TAG(39:0)+NH4+]+	698.63	9.04														[valine+H]+	118.087	4.39	D8-valine	0.7
[TAG(40:0)+NH4+]+	712.646	9.16														13C1D4-arginine	180.148	10.38
[TAG(41:0)+NH4+]+	726.662	9.27														13C6-phenylalanine	172.107	3.23
[TAG(42:0)+NH4+]+	740.677	9.36														13C6-tyrosine	188.102	4.36
[TAG(43:0)+NH4+]+	754.693	9.47														D3-glutamic acid	151.08	5.28
[TAG(44:0)+NH4+]+	768.709	9.58														D3-methionine	153.078	3.86
[TAG(46:0)+NH4+]+	796.739	9.74														D8-valine	126.137	4.2
[TAG(38:1)+NH4+]+	682.598	8.73
[TAG(39:1)+NH4+]+	696.614	8.85
[TAG(40:1)+NH4+]+	710.63	8.97
[TAG(41:1)+NH4+]+	724.646	9.08
[TAG(42:1)+NH4+]+	738.661	9.16
[TAG(43:1)+NH4+]+	752.677	9.28
[TAG(44:1)+NH4+]+	766.693	9.36
[TAG(45:1)+NH4+]+	780.708	9.48
[TAG(46:1)+NH4+]+	794.723	9.57
[TAG(47:1)+NH4+]+	808.74	9.65
[TAG(48:1)+NH4+]+	822.755	9.74
[TAG(49:1)+NH4+]+	836.771	9.89
[TAG(50:1)+NH4+]+	850.786	9.89
[TAG(51:1)+NH4+]+	864.801	10.04
[TAG(52:1)+NH4+]+	878.817	10.03
[TAG(53:1)+NH4+]+	892.832	10.18
[TAG(55:1)+NH4+]+	920.862	10.31
[TAG(56:1)+NH4+]+	934.878	10.46
[TAG(57:1)+NH4+]+	948.894	10.61
[TAG(58:1)+NH4+]+	962.909	10.76
[TAG(40:2)+NH4+]+	708.614	8.81
[TAG(41:2)+NH4+]+	722.63	8.96
[TAG(42:2)+NH4+]+	736.646	8.99
[TAG(43:2)+NH4+]+	750.661	9.14
[TAG(44:2)+NH4+]+	764.678	9.19
[TAG(45:2)+NH4+]+	778.693	9.34
[TAG(46:2)+NH4+]+	792.708	9.39
[TAG(47:2)+NH4+]+	806.724	9.54
[TAG(48:2)+NH4+]+	820.739	9.57
[TAG(49:2)+NH4+]+	834.755	9.72
[TAG(50:2)+NH4+]+	848.771	9.73
[TAG(51:2)+NH4+]+	862.786	9.88
[TAG(52:2)+NH4+]+	876.802	9.9
[TAG(53:2)+NH4+]+	890.818	10.05
[TAG(54:2)+NH4+]+	904.833	10.2
[TAG(55:2)+NH4+]+	918.849	10.35
[TAG(57:2)+NH4+]+	946.88	10.65
[TAG(58:2)+NH4+]+	960.896	10.8
[TAG(42:3)+NH4+]+	734.63	8.84
[TAG(43:3)+NH4+]+	748.646	8.99
[TAG(44:3)+NH4+]+	762.661	9.01
[TAG(45:3)+NH4+]+	776.676	9.16
[TAG(46:3)+NH4+]+	790.692	9.22
[TAG(47:3)+NH4+]+	804.708	9.37
[TAG(48:3)+NH4+]+	818.724	9.41
[TAG(49:3)+NH4+]+	832.74	9.56
[TAG(50:3)+NH4+]+	846.755	9.58
[TAG(51:3)+NH4+]+	860.77	9.73
[TAG(52:3)+NH4+]+	874.787	9.75
[TAG(53:3)+NH4+]+	888.803	9.9
[TAG(54:3)+NH4+]+	902.819	9.9
[TAG(55:3)+NH4+]+	916.834	9.97
[TAG(56:3)+NH4+]+	930.85	10.12
[TAG(57:3)+NH4+]+	944.865	10.27
[TAG(58:3)+NH4+]+	958.881	10.42
[TAG(44:4)+NH4+]+	760.646	10.57
[TAG(46:4)+NH4+]+	788.677	9.04
[TAG(48:4)+NH4+]+	816.708	9.24
[TAG(50:4)+NH4+]+	844.74	9.43
[TAG(52:4)+NH4+]+	872.771	9.6
[TAG(58:4)+NH4+]+	956.866	10.22
[TAG(50:5)+NH4+]+	842.722	9.25
[TAG(52:5)+NH4+]+	870.754	9.44
[TAG(30:0)+NH4+]+ (internal standard)	572.489	7.68
[PE(26:0)+H+]+	608.429	6.19
[PE(28:0)+H+]+	636.46	6.75
[PE(30:0)+H+]+	664.491	7.23
[PE(32:0)+H+]+	692.525	7.64
[PE(28:1)+H+]+	634.445	6.31
[PE(30:1)+H+]+	662.476	6.81
[PE(31:1)+H+]+	676.492	7.01
[PE(32:1)+H+]+	690.507	7.28
[PE(33:1)+H+]+	704.523	7.48
[PE(34:1)+H+]+	718.538	7.68
[PE(36:1)+H+]+	746.568	8.05
[PE(38:1)+H+]+	774.601	8.36
[PE(30:2)+H+]+	660.457	6.39
[PE(32:2)+H+]+	688.492	6.87
[PE(33:2)+H+]+	702.508	7.13
[PE(34:2)+H+]+	716.524	7.35
[PE(36:2)+H+]+	744.553	7.72
[PE(38:2)+H+]+	772.586	8.1
[PE(32:3)+H+]+	686.477	6.58
[PE(34:3+H+]+	714.508	6.97
[PE(36:3)+H+]+	742.539	7.41
[PE(34:4)+H+]+	712.491	6.64
[PE(36:4)+H+]+	740.524	7.08
[PE(36:5)+H+]+	738.507	6.74
[PE(34:0)+H+]+ (internal standard)	720.553	8.02
[PC(30:0)+H+]+	706.538	7.2
[PC(32:0)+H+]+	734.569	7.6
[PC(30:1)+H+]+	704.524	6.71
[PC(32:1)+H+]+	732.558	7.19
[PC(34:1)+H+]+	760.585	7.6
[PC(36:1)+H+]+	788.62	7.99
[PC(30:2)+H+]+	702.505	6.34
[PC(32:2)+H+]+	730.54	6.77
[PC(34:2)+H+]+	758.567	7.26
[PC(35:2)+H+]+	772.589	7.49
[PC(36:2)+H+]+	786.597	7.65
[PC(37:2)+H+]+	800.612	7.85
[PC(32:3)+H+]+	728.525	6.45
[PC(34:3)+H+]+	756.557	6.89
[PC(36:3)+H+]+	784.584	7.32
[PC(34:4)+H+]+	754.537	6.58
[PC(35:4)+H+]+	768.557	6.83
[PC(36:4)+H+]+	782.573	6.98
[PC(36:5)+H+]+	780.556	6.69
[PC(36:6)+H+]+	778.538	6.3
[PC(38:6)+H+]+	806.571	6.98
[PC(28:0)+H+]+ (internal standard)	678.506	6.64
for determination of the levels of the analytes, response factor was set to one
Abbreviations:
AC(X:Y)= acylcarntine species where X is the number of C atoms and Y is the number of double bonds in the fatty acids esterified to carnitine
TAG(X:Y) = triacylglycerol species where X is the number of C atoms and Y is the number of double bonds in the fatty acids esterified to glycerol
DAG(X:Y)= diacylglycerol species where X is the number of C atoms and Y is the number of double bonds in the fatty acids esterified to glycerol
PE(X:Y) = diacylglycerophosphoethanolamine species where X is the number of C atoms and Y is the number of double bonds in the fatty acids esterified to glycerol
PC(X:Y) = diacylglycerophosphocholin species where X is the number of C atoms and Y is the number of double bonds in the fatty acids esterified to glycerol
amount of [TAG(30:0)+NH4+]+ used as internal standard for TAGs was
amount of [DAG(20:0)+NH4+]+ used as internal standard for DAGs was
amount of [PE(34:0)+H+]+ used as internal standard for PEs was
amount of [PC(28:0)+H+]+ used as internal standard for PCs were

## Sheet: Suppl Table 2
Suppl. Table 2: Fold changes and p-values of metabolite features which levels significantly differed between per01 and WTCS. Abbreviations and colour coding are defined in the bottom of the sheet.
feature id	phase	identified as	bodypart	timepoint	fold difference								p value (unpaired t-test)
					head				body				head				body
					per01/WTCS at ZT6		per01/WTCS at ZT18		per01/WTCS at ZT6		per01/WTCS at ZT18		per01/WTCS at ZT6		per01/WTCS at ZT18		per01/WTCS at ZT6		per01/WTCS at ZT18
					experiment 1	experiment 2	experiment 1	experiment 2	experiment 1	experiment 2	experiment 1	experiment 2	experiment 1	experiment 2	experiment 1	experiment 2	experiment 1	experiment 2	experiment 1	experiment 2
72.081_4.36	aqueous	-	body	ZT6	-	-	-	-	0.66	0.53	-	-	p>0.05 in both experiments at both timepoints				0.00369651	0.000130408	0.000138682	0.0631712
104.107_6.16	aqueous	-	body	ZT6	-	-	-	-	0.823684	0.819701	-	-	0.0383922	0.481891	0.718468	0.135667	0.00570439	0.0316706	0.281788	0.372086
118.086_4.61	aqueous	Valine	head&body	ZT6	0.46	0.47	-	-	0.484169	0.506755	-	-	7.53e-05	0.000615474	0.000513005	0.106504	0.0123274	8.1e-07	0.106188	0.685144
132.102_3.72	aqueous	Leucine/Isoleucine	head/body	ZT6&ZT18/ZT6	0.4	0.5	0.5	0.5	0.7	0.5	-	-	0.00258304	0.00165626	0.000613825	0.00247264	4.01e-05	1.02e-05	0.00238491	0.649023
150.078_5.17	aqueous	-	body	ZT6&ZT18	-	-	-	-	0.67	0.66	0.76	0.6	0.0658003	0.183384	0.900821	0.272086	0.000551831	1.26e-05	0.000405382	0.0298467
153.042_2.15	aqueous	Xanthine	head	ZT6&ZT18	0.64	0.78	0.74	0.68	-	-	-	-	0.00324756	0.0264467	0.00573294	0.0155264	0.0576117	7.95e-05	0.149301	0.151562
154.087_1.63	aqueous	-	body	ZT6	-	-	-	-	0.25	0	-	-	p>0.05 in both experiments at both timepoints				0.00086713	0.00129865	0.0066108	0.112382
162.077_4.02	aqueous	-	body	ZT6&ZT18	-	-	-	-	1.34	0.77	1.4	0.61	p>0.05 in both experiments at both timepoints				0.0089007	8.78e-05	0.0132665	0.00119036
162.113_5.41	aqueous	Carnitine	head&body	ZT6&ZT18	0.33	0.51	0.31	0.41	0.62	0.78	0.71	0.72	6.08e-06	0.000333145	4.85e-06	0.000326522	2.52e-05	0.0012819	0.000284272	0.0153067
164.058_2.78	aqueous	Pterin	head	ZT6&ZT18	0.73	0.77	0.64	0.79	-	-	-	-	0.0251096	0.0378471	0.00572535	0.0327833	0.22621	0.0163074	0.0854008	0.879173
166.086_3.41	aqueous	Phenylalanine	head/body	ZT6&ZT18/ZT6	0.7	0.7	0.7	0.7	0.8	0.8	-	-	0.0145333	0.0280604	0.00117676	0.0132949	0.00782056	0.000536224	0.00202408	0.120745
176.568_6.54	aqueous	-	head	ZT18	-	-	0.781288	0.800356	-	-	-	-	0.220754	0.190204	0.0133947	0.0253044	p>0.05 in both experiments at both timepoints
184.074_7.36	aqueous	Phosphocholin	head&body	ZT6	0.74	0.68	-	-	0.84	0.63	-	-	0.000333315	0.00625973	0.0797565	0.0186734	0.00585685	0.000505026	0.0258016	0.254239
196.097_1.63	aqueous	-	body	ZT6	-	-	-	-	0.245234	0.225581	-	-	p>0.05 in both experiments at both timepoints				0.000782055	0.000512195	0.0073287	0.238127
204.124_4.12	aqueous	Acetylcarnitine (AC(2:0))	head&body	ZT6&ZT18	0.43	0.54	0.55	0.42	0.18	0.23	0.21	0.16	0.00337737	0.000232158	0.00359469	0.0021452	9.14e-08	1.97e-05	1.95e-05	0.000204678
205.098_3.79	aqueous	Tryptophan	body	ZT6	-	-	-	-	0.859758	0.810705	-	-	p>0.05 in both experiments at both timepoints				0.00882031	0.000585582	0.647928	0.923039
206.046_1.79	aqueous	Xanthurenic acid	body	ZT6	-	-	-	-	0.38	0.48	-	-	0.0255447	0.26949	0.411971	0.144763	5.24e-05	3.71e-06	0.000101222	0.00358645
209.093_3.55	aqueous	Kynurenine	body	ZT6&ZT18	-	-	-	-	0.33	0.42	0.39	0.53	p>0.05 in both experiments at both timepoints				6.49e-07	1.44e-07	1.85e-07	0.00534398
218.139_3.69	aqueous	Propionylcarnitine (AC(3:0))	head&body	ZT6&ZT18	0.16	0.21	0.15	0.26	0.41	0.38	0.37	0.48	0.00418066	0.00779855	0.0072436	0.00051824	0.0011035	1.07e-06	0.000402622	0.00021937
222.099_1.77	aqueous	-	body	ZT6	-	-	-	-	0.615727	0.759462	-	-	p>0.05 in both experiments at both timepoints				0.0255805	0.0029419	0.196835	0.52289
225.088_4.26	aqueous	Hydroxykynurenine	body	ZT6&ZT18	-	-	-	-	0.53	0.51	0.57	0.5	0.00554524	0.0735531	0.0207973	0.179094	0.000259163	6.26e-06	0.00110351	0.0103485
232.155_3.34	aqueous	Butyrylcarnitine (AC(4:0))	body	ZT6&ZT18	-	-	-	-	0.22	0.14	0.23	0.17	p>0.05 in both experiments at both timepoints				1.32e-05	2.83e-10	8.84e-08	4.5e-06
238.094_2.09	aqueous	Sepiaterin	body	ZT6	-	-	-	-	0.54	0.72	-	-	0.30391	0.373595	0.628179	0.0794362	0.00860964	0.000697422	0.0331223	0.269843
238.094_3.12	aqueous	Biopterin	body	ZT6	-	-	-	-	1.37	1.14	-	-	0.237078	0.486156	0.272504	0.189384	0.000668826	0.0422089	0.00701459	0.0291876
241.156_4.6	aqueous	-	body	ZT6	-	-	-	-	0.679185	0.682446	-	-	p>0.05 in both experiments at both timepoints				0.00659195	0.000596374	0.0175119	0.0447287
261.038_4.34	aqueous	-	body	ZT6	-	-	-	-	0.52263	0.477124	-	-	p>0.05 in both experiments at both timepoints				0.049535	0.000887132	0.110468	0.639014
282.121_5.58	aqueous	-	body	ZT6&ZT18	-	-	-	-	0.43	0.59	0.6	0.72	0.155506	0.631838	0.639991	0.232789	3.64e-05	0.00138582	0.000117916	0.029292
285.243_7.53	organic	-	head	ZT6	0.6	0.519	-	-	-	-	-	-	1.81e-06	0.000236493	0.00575827	5.01e-06	0.239022	5.42e-05	0.100147	0.00353731
298.098_2.57	aqueous	Deoxymethylthioadenosine	body	ZT6	-	-	-	-	0.69	0.79	-	-	p>0.05 in both experiments at both timepoints				0.0121056	0.000123002	0.0201003	0.629104
311.258_7.58	organic	-	head	ZT6	0.6	0.571	-	-	-	-	-	-	6.76e-05	4.1e-06	0.00550193	1.61e-06	0.448759	2.12e-05	0.409748	0.000336702
335.331_5.35	organic	-	body	ZT6&ZT18	-	-	-	-	0.6	0.5	0.6	0.5	0.952269	0.00590216	0.041831	0.00121512	0.00947893	0.00114544	0.000454702	5.37e-08
344.243_1.15	aqueous	-	body	ZT6&ZT18	-	-	-	-	0.21	0.29	0.42	0.39	p>0.05 in both experiments at both timepoints				0.0324239	0.00355679	0.0238602	0.00617195
344.28_2.57	aqueous	Dodecanoylcarnitine (AC(12:0))	body	ZT18	-	-	-	-	-	-	0.231363	0.96948	p>0.05 in both experiments at both timepoints				0.578468	0.308718	0.0240951	0.0174175
351.326_4.03	organic	-	body	ZT6&ZT18	-	-	-	-	0.4	0.3	0.6	0.3	0.0690881	0.00753268	0.0717519	0.000261558	0.00131311	0.000219536	0.00135075	7.7e-05
352.064_4.47	aqueous	-	head/body	ZT6/ZT6&ZT18	1.88	2.3	-	-	2.06	1.83	2.04	2.1	0.00344961	0.0133307	0.155942	0.0391834	5.14e-06	1.42e-08	1.89e-06	0.00359283
353.342_5.33	organic	-	head/body	ZT18/ZT6	-	-	0.403	0.517	0.6	0.5	-	-	0.725305	0.00750012	0.0297892	0.000487882	0.00933487	0.00117149	0.000466419	4.52e-08
359.262_1.14	aqueous	-	body	ZT6	-	-	-	-	0.714277	0.4712	-	-	p>0.05 in both experiments at both timepoints				0.0276223	1.29e-05	0.595171	0.113171
367.14_7.32	aqueous	-	body	ZT6&ZT18	-	-	-	-	0.72	0.43	0.62	0.52	p>0.05 in both experiments at both timepoints				0.00064313	0.000644826	0.0130483	0.129364
367.319_5.82	organic	-	body	ZT6	-	-	-	-	1.52	1.41	-	-	p>0.05 in both experiments at both timepoints				0.0340082	0.00349683	0.00313897	0.000549832
370.295_2.53	aqueous	Tetradecenoylcarnitine (AC(14:1))	body	ZT6&ZT18	-	-	-	-	0.57	0.5	0.36	0.39	p>0.05 in both experiments at both timepoints				0.0269862	0.0346209	0.00612675	0.00156518
372.311_2.29	organic	Myristoylcarnitine (AC(14:0))	body	ZT6	-	-	-	-	0.6	0.5	-	-	p>0.05 in both experiments at both timepoints				0.000166213	0.000254687	0.00234153	0.00307131
377.146_1.87	aqueous	-	body	ZT6	-	-	-	-	0.48	0.77	-	-	p>0.05 in both experiments at both timepoints				0.000178622	0.00447178	0.0250696	0.116212
377.378_6.76	organic	-	body	ZT6	-	-	-	-	1.94	1.53	-	-	p>0.05 in both experiments at both timepoints				0.000257663	2.51e-05	0.0421421	2.83e-05
379.394_7.24	organic	-	body	ZT6	-	-	-	-	1.58	1.35	-	-	p>0.05 in both experiments at both timepoints				0.00400955	0.000204171	0.0629324	0.000964614
386.327_5.22	organic	-	body	ZT6	-	-	-	-	0.6	0.4	-	-	p>0.05 in both experiments at both timepoints				0.00244524	9.62e-07	0.00770838	3.26e-07
387.321_2.78	aqueous	-	body	ZT6	-	-	-	-	0.36	0.23	-	-	p>0.05 in both experiments at both timepoints				0.0346535	0.0297056	0.01915	0.0749199
397.383_10.11	organic	-	body	ZT18	-	-	-	-	-	-	0.5	0.7	p>0.05 in both experiments at both timepoints				0.140844	0.000223793	0.0293422	0.000117244
398.327_2.48	organic	Hexadecenoylcarnitine (AC(16:1))	body	ZT6	-	-	-	-	0.6	0.4	-	-	0.277152	0.00141549	0.296668	0.0377439	2.7e-06	8.87e-06	0.00645051	0.00991762
405.096_7.3	aqueous	-	body	ZT6	-	-	-	-	0.638479	0.403242	-	-	p>0.05 in both experiments at both timepoints				0.0103115	0.0127834	0.0642721	0.163813
426.357_2.45	aqueous	Vaccenyl/Elaidic carnitine (AC(18:1))	body	ZT6	-	-	-	-	0.68	0.6	-	-	0.185749	0.0038031	0.729981	0.0459998	0.00881716	0.00558067	0.00100266	0.225341
428.373_4.06	organic	Stearoylcarnitine (AC(18:0))	body	ZT6&ZT18	-	-	-	-	0.8	0.6	0.7	0.7	0.543198	0.123573	0.0961863	0.0119464	0.00632034	7.88e-06	0.0113145	0.000980074
439.378_6.51	organic	-	head/body	ZT6	0.4	0.557	-	-	0.6	0.7	-	-	8.73e-06	0.00660699	0.00280407	0.00214284	0.00115198	7.15e-05	0.0156641	0.0173557
454.293_3.47	organic	-	body	ZT6	-	-	-	-	0.7	0.5	-	-	p>0.05 in both experiments at both timepoints				0.00395868	1.34e-07	0.00149377	0.000858847
456.405_4.91	organic	Arachidylcarnitine (AC(20:0))	body	ZT6	-	-	-	-	0.8	0.6	-	-	p>0.05 in both experiments at both timepoints				0.00687149	1.62e-05	0.0925639	0.00520253
465.431_6.49	organic	-	body	ZT6&ZT18	-	-	-	-	2.69	1.67	1.42	1.54	p>0.05 in both experiments at both timepoints				1.01e-06	3e-07	0.000246166	0.00268302
465.431_7.27	organic	-	body	ZT6	-	-	-	-	1.58	1.26	-	-	p>0.05 in both experiments at both timepoints				1.33e-06	0.000159	0.000490004	0.0633918
477.28_1.85	aqueous	-	body	ZT18	-	-	-	-	-	-	1.43678	2.53753	p>0.05 in both experiments at both timepoints				0.0967813	0.146486	0.0238711	0.0402703
479.371_6.51	organic	-	head	ZT6	0.5	0.493	-	-	-	-	-	-	2.33e-05	0.00436028	0.139176	0.000219726	p>0.05 in both experiments at both timepoints
484.436_5.66	organic	-	body	ZT6	-	-	-	-	0.8	0.5	-	-	p>0.05 in both experiments at both timepoints				0.00516628	2.06e-06	0.0111239	5.42e-05
488.287_3.85	aqueous	-	body	ZT6&ZT18	-	-	-	-	0	0	0	0	p>0.05 in both experiments at both timepoints				0.00578116	0.000979452	0.0218931	0.00434496
502.447_7.05	organic	DAG(26:0)	head/body	ZT6&ZT18/ZT6	0.5	0.5	0.8	0.6	0.8	0.7	-	-	4.67e-05	0.000556329	0.00240333	6.7e-05	0.0223262	4.54e-06	0.069531	0.00348629
504.439_6.68	organic	-	head	ZT18	-	-	0.8	0.719	-	-	-	-	0.652833	0.199504	0.00888693	0.0490252	0.31201	0.0223291	0.293541	0.625179
505.175_4.7	aqueous	-	body	ZT6	-	-	-	-	1.22	2.54	-	-	0.441063	0.0483902	0.0152167	0.486466	0.0486476	6.62e-05	9.1e-05	0.425494
520.339_2.44	aqueous	LysoPC(18:2)	body	ZT6	-	-	-	-	0.700702	0.910161	-	-	0.541666	0.310289	0.399308	0.9093	0.03639	0.0279245	0.956641	0.00761953
522.282_1.77	aqueous	-	body	ZT18	-	-	-	-	-	-	2.21604	2.45825	p>0.05 in both experiments at both timepoints				0.156868	0.590748	0.0338406	0.00307301
523.437_5.83	organic	-	body	ZT6	-	-	-	-	1.83	1.25	-	-	p>0.05 in both experiments at both timepoints				6.82e-05	0.00292316	0.00730144	0.00413926
528.463_7.12	organic	DAG(28:1)	body	ZT6	-	-	-	-	0.7	0.6	-	-	p>0.05 in both experiments at both timepoints				0.000570572	2.09e-09	0.25882	0.00412039
533.418_7.11	organic	-	head	ZT6	0.6	0.571	-	-	-	-	-	-	3.59e-07	0.00172164	0.00699018	0.000617198	p>0.05 in both experiments at both timepoints
535.433_7.52	organic	DAG(28:0)	head	ZT6&ZT18	0.4	0.418	0.7	0.683	-	-	-	-	0.00101987	0.000485105	0.00551805	0.000194676	p>0.05 in both experiments at both timepoints
549.338_5.2	organic	-	head	ZT18	-	-	0.5	0.454	-	-	-	-	0.69405	0.15793	0.0213844	0.0308386	p>0.05 in both experiments at both timepoints
549.488_7.94	organic	-	head/body	ZT6	0.6	0.502	-	-	1.64	1.25	-	-	0.00017902	0.000417817	5.9e-08	5.32e-06	0.000388271	0.00153184	0.0137582	0.0431499
559.433_7.18	organic	DAG(30:2)	head	ZT6	0.5	0.515	-	-	-	-	-	-	2.28e-07	0.000569162	0.00674009	0.000211886	p>0.05 in both experiments at both timepoints
561.449_7.56	organic	DAG(30:1)	head	ZT6&ZT18	0.6	0.527	0.4	0.47	-	-	-	-	1.67e-06	0.000219285	0.00305346	3.64e-06	0.392032	0.033073	0.757433	0.0759993
584.525_7.96	organic	DAG(32:1)	head	ZT6&ZT18	0.5	0.392	0.8	0.442	-	-	-	-	6.33e-07	1.45e-05	0.000825894	4.17e-07	0.000339872	0.62256	0.0127567	0.818316
587.464_7.61	organic	DAG(32:2)	head	ZT6&ZT18	0.6	0.635	0.5	0.37	-	-	-	-	5.98e-05	3.95e-05	0.000449834	2e-05	0.907798	0.845165	0.71233	0.000544019
593.84_7.91	aqueous	-	body	ZT6&ZT18	-	-	-	-	0	0	0	0	p>0.05 in both experiments at both timepoints				9.52e-05	0.00447	9.64e-05	0.00330092
597.519_6.82	organic	-	body	ZT6	-	-	-	-	0.1	0.4	-	-	p>0.05 in both experiments at both timepoints				0.000329261	0.00215266	0.397061	0.868161
598.504_7.83	organic	-	body	ZT6	-	-	-	-	2.98	1.28	-	-	0.0088748	0.217754	0.487236	0.379856	1.24e-05	0.00294858	0.0348588	0.0776923
603.534_6.92	organic	-	body	ZT6	-	-	-	-	0.7	0.7	-	-	p>0.05 in both experiments at both timepoints				0.0488691	0.0220667	0.122142	0.510042
605.466_6.12	organic	-	body	ZT18	-	-	-	-	-	-	0.7	0.8	p>0.05 in both experiments at both timepoints				0.00473756	2.75e-06	0.173033	0.00361109
608.526_7.7	organic	DAG(34:3)	head	ZT6	0.8	0.507	-	-	-	-	-	-	0.00747307	0.000176198	0.0227346	6.13e-06	0.0196274	0.969943	0.129844	0.44006
609.509_5.75	organic	-	body	ZT6	-	-	-	-	0.6	0.7	-	-	-	-	-	-	0.000286853	0.00096158	0.00030494	3.35e-06
610.542_8.01	organic	DAG(34:2)	head	ZT6	0.8	0.519	-	-	-	-	-	-	0.00176113	5.33e-05	0.00905417	2.2e-06	0.0829507	0.0220082	0.0331048	0.181651
613.514_7.63	organic	-	head	ZT18	-	-	0.6	0.475	-	-	-	-	0.015918	0.122878	0.00220563	0.0154286	p>0.05 in both experiments at both timepoints
613.515_6.31	organic	-	body	ZT6	-	-	-	-	0.2	0.5	-	-	-	-	-	-	0.000764361	0.00681901	0.541454	0.519745
617.511_8.3	organic	DAG(34:1)	head	ZT6&ZT18	0.6	0.421	0.7	0.529	-	-	-	-	1.78e-06	3.94e-05	0.00295809	1.35e-06	0.315904	0.000507331	0.27704	0.00059268
624.521_7.86	organic	-	body	ZT6&ZT18	-	-	-	-	2.86	1.34	2.22	1.32	0.000650079	0.784227	0.000201564	0.806143	1.67e-06	0.00204088	0.0119658	0.0367833
631.481_6.48	organic	-	body	ZT6	-	-	-	-	0.8	0.8	-	-	p>0.05 in both experiments at both timepoints				0.0042733	6.28e-06	0.920996	0.0722763
633.497_6.7	organic	Ceramide phosphoethanolamine (d16:1 C16:0)	body	ZT6	-	-	-	-	0.8	0.8	-	-	0.196702	0.372203	0.0676448	0.115	0.0181767	5.52e-07	0.0186511	0.00190959
633.505_8.36	organic	TAG(34:0)	body	ZT6	-	-	-	-	1.45	1.27	-	-	p>0.05 in both experiments at both timepoints				0.0160699	0.000906438	0.924828	0.103699
650.287_3.8	aqueous	-	body	ZT6	-	-	-	-	0.39	0.17	-	-	p>0.05 in both experiments at both timepoints				0.0024837	0.000103021	0.0566582	0.00429817
652.229_5.27	aqueous	-	body	ZT6	-	-	-	-	0.534579	0.511727	-	-	0.789021	0.0105886	0.471628	0.0616253	0.00197497	0.00426748	0.00618245	0.664599
656.583_8.65	organic	TAG(36:0)	head	ZT6&ZT18	0.6	0.537	0.6	0.362	-	-	-	-	0.000197109	0.00137152	0.00883418	4.34e-05	0.0186696	0.0309291	0.409816	0.947535
670.598_8.79	organic	TAG(37:0)	head	ZT6&ZT18	0.5	0.467	0.6	0.38	-	-	-	-	1.57e-05	0.000527671	0.0047306	3.7e-05	0.402513	0.749201	0.0541581	0.759534
675.543_7.43	organic	-	body	ZT18	-	-	-	-	-	-	0.7	0.8	p>0.05 in both experiments at both timepoints				0.677838	1.42e-05	0.0356427	0.000445613
676.527_7.56	organic	-	body	ZT6	-	-	-	-	0.6	0.8	-	-	p>0.05 in both experiments at both timepoints				0.0056768	5.18e-05	0.136081	0.000978403
680.546_7.13	organic	-	head	ZT6	0.7	0.698	-	-	-	-	-	-	1.61e-05	0.0146813	0.000175351	0.00133226	0.922982	0.360164	0.346875	0.971317
681.578_7.23	organic	-	body	ZT6	-	-	-	-	0.3	0.5	-	-	p>0.05 in both experiments at both timepoints				0.000831115	0.00266747	0.433995	0.607917
682.598_8.73	organic	TAG(38:1)	head	ZT6&ZT18	0.6	0.576	0.5	0.34	-	-	-	-	5.69e-05	0.00174859	0.0096826	2.87e-05	0.814421	0.340892	0.246812	0.134109
684.458_6.81	organic	PE(30:1)	body	ZT6&ZT18	-	-	-	-	1.23	1.21	1.34	1.25	0.0383588	0.846831	0.220899	0.129542	0.0174285	0.000960515	0.0226659	0.000461357
684.615_8.93	organic	TAG(38:0)	head	ZT6	0.7	0.589	-	-	-	-	-	-	0.00178794	0.00359151	0.0042258	7.76e-06	0.0124333	0.0819285	0.698114	0.305349
686.385_3.21	aqueous	-	body	ZT6&ZT18	-	-	-	-	0.42	0.3	0.43	0.36	p>0.05 in both experiments at both timepoints				2.02e-05	0.0105667	3.09e-05	0.00686353
690.508_7.29	organic	PE(32:1)	head/body	ZT6&ZT18/ZT18	0.7	0.786	0.7	0.484	-	-	0.824038	0.790718	4.5e-06	0.0176927	0.000176567	0.00952302	0.00559201	0.000412406	0.00624674	0.00633861
694.383_3.3	aqueous	-	body	ZT6&ZT18	-	-	-	-	0	0	0	0	p>0.05 in both experiments at both timepoints				7.89e-05	0.000508274	3.33e-05	0.000264303
698.63_9.04	organic	TAG(39:0)	head	ZT6&ZT18	0.6	0.515	0.6	0.402	-	-	-	-	0.000125181	0.00101238	0.00280792	4.75e-05	0.313322	0.661341	0.0704811	0.165812
700.401_3.19	aqueous	-	body	ZT6&ZT18	-	-	-	-	0	0.29	0	0.35	p>0.05 in both experiments at both timepoints				0.00376613	0.000562609	0.0018877	0.0055107
701.567_8.85	organic	TAG(39:1)	head	ZT6	0.6	0.595	-	-	-	-	-	-	0.000403924	0.00108038	0.00113338	1.23e-05	0.0421655	0.0161449	0.00368244	0.0133454
702.507_7.14	organic	-	body	ZT6&ZT18	-	-	-	-	0.7	0.7	0.7	0.8	p>0.05 in both experiments at both timepoints				0.000898031	9.63e-05	0.0135797	0.000118806
704.522_7.49	organic	PE(33:1)	head/body	ZT18/ZT6	-	-	0.4	0.412	0.6	0.7	-	-	0.000426738	0.0544614	0.000109773	0.00113397	0.000386483	1.21e-05	0.00188628	9.65e-07
704.653_5.83	organic	-	body	ZT6	-	-	-	-	1.44	1.35	-	-	p>0.05 in both experiments at both timepoints				0.0460458	0.000169132	0.0126336	6.55e-05
706.539_7.14	organic	-	body	ZT6&ZT18	-	-	-	-	1.65	1.32	1.36	1.66	0.371097	0.644134	0.0250308	0.35564	0.00018288	3.09e-05	0.000651935	0.000118115
708.4_3.27	aqueous	Gangliosid GD3 (d18:1/14:0)	body	ZT6&ZT18	-	-	-	-	0	0.02	0	0.02	p>0.05 in both experiments at both timepoints				4.62e-05	2.39e-06	3.17e-05	2.11e-05
710.63_8.97	organic	TAG(40:1)	head	ZT6	0.8	0.686	-	-	-	-	-	-	0.0170019	0.00652039	0.00952147	2.76e-05	0.00119389	0.088345	0.0318932	0.551166
712.291_6.02	aqueous	-	body	ZT6	-	-	-	-	0.75	0.75	-	-	p>0.05 in both experiments at both timepoints				0.0484966	0.00562663	0.00539984	0.238272
712.492_6.63	organic	-	head	ZT18	-	-	0.6	0.534	-	-	-	-	0.632452	0.0379928	0.000543051	0.00814269	0.892837	0.000136362	0.166705	0.0938925
714.653_9.16	organic	TAG(40:0)	head	ZT6&ZT18	0.8	0.744	0.6	0.709	-	-	-	-	0.00447494	0.00733747	0.00479741	7.51e-05	0.0678129	0.908827	0.613035	0.934183
718.539_7.7	organic	PE(34:1)	head/body	ZT18	-	-	0.6	0.707	-	-	-	-	0.000328561	0.0434309	8.95e-05	0.00961696	0.00166836	5.25e-05	0.000496073	4.67e-05
719.486_6.06	organic	PG(32:2)	body	ZT6	-	-	-	-	0.7	0.7	-	-	p>0.05 in both experiments at both timepoints				0.00179864	4.19e-05	0.0234848	0.48359
720.516_6.08	organic	-	body	ZT6	-	-	-	-	0.2	0.5	-	-	p>0.05 in both experiments at both timepoints				0.00096738	0.020331	0.17944	0.0695303
723.281_3.87	aqueous	-	body	ZT6	-	-	-	-	0.34	0.16	-	-	p>0.05 in both experiments at both timepoints				9.53e-05	1.77e-05	0.013305	0.491233
728.521_7.15	organic	PC(30:0)	body	ZT6	-	-	-	-	1.3	1.26	-	-	p>0.05 in both experiments at both timepoints				0.0192502	2.1e-05	0.0298963	0.000120374
728.56_7.76	organic	Ether-PE(36:2)	head	ZT18	-	-	0.6	0.799	-	-	-	-	0.00272241	0.155562	0.00125637	0.0344005	0.852167	0.00333162	0.287461	0.0406549
729.6_9.08	organic	TAG(41:1)	head	ZT6&ZT18	0.8	0.71	0.7	0.512	-	-	-	-	0.0170747	0.00193596	0.00391609	8.3e-05	0.0311705	0.467267	0.0206395	0.631365
730.537_1.96	aqueous	-	body	ZT6	-	-	-	-	0.89	0.71	-	-	0.016033	0.00034235	0.193491	0.720447	0.00319614	0.00879798	0.0174817	0.975707
730.699_6.77	organic	-	body	ZT6	-	-	-	-	0.5	0.6	-	-	p>0.05 in both experiments at both timepoints				0.00778455	4.81e-05	0.00764729	0.00419728
731.615_9.27	organic	TAG(41:0)	head	ZT6	0.8	0.732	-	-	-	-	-	-	5.01e-05	0.000528334	0.168732	0.000793493	p>0.05 in both experiments at both timepoints
732.555_7.19	organic	PC(32:1)	head	ZT6	0.7	0.711	-	-	-	-	-	-	2.37e-07	0.0195289	7.56e-06	0.00256538	0.434605	0.044067	0.822926	0.375217
736.486_1.29	aqueous	-	head	ZT6	0.716792	0.500683	-	-	-	-	-	-	0.00202785	0.0107992	0.251251	0.706922	p>0.05 in both experiments at both timepoints
739.575_8.01	organic	-	head	ZT6	1.4	1.229	-	-	-	-	-	-	6.55e-06	0.0175274	0.856066	0.00391078	0.775162	0.0238095	0.62909	0.845066
743.532_5.16	organic	-	body	ZT6&ZT18	-	-	-	-	0.6	0.7	0.7	0.7	p>0.05 in both experiments at both timepoints				8.19e-05	4.81e-05	0.000325511	1.56e-05
743.688_9.38	organic	-	head	ZT6	0.8	0.773	-	-	-	-	-	-	0.0132925	0.016889	0.0269427	0.00253681	0.269359	0.459648	0.346195	0.484482
744.555_7.06	organic	-	body	ZT6&ZT18	-	-	-	-	0.6	0.7	0.8	0.7	p>0.05 in both experiments at both timepoints				0.000469356	1.25e-05	0.0010626	3.17e-06
745.503_6.28	organic	-	body	ZT18	-	-	-	-	-	-	0.7	0.8	p>0.05 in both experiments at both timepoints				0.216846	0.000209679	0.0111161	0.0165679
747.585_7.49	organic	-	body	ZT18	-	-	-	-	-	-	0.7	0.7	p>0.05 in both experiments at both timepoints				0.00977294	0.104746	0.00466054	0.000283945
752.556_8.02	organic	Ether-PE(36:1)	head	ZT6	1.2	1.279	-	-	-	-	-	-	0.000357097	0.00435113	0.337414	0.00712763	p>0.05 in both experiments at both timepoints
752.677_9.28	organic	TAG(43:1)	head	ZT6	0.7	0.679	-	-	-	-	-	-	0.00658398	0.00585136	0.0134626	0.000265667	0.588847	0.947865	0.148285	0.267134
754.539_6.53	organic	-	head	ZT6&ZT18	0.8	0.657	0.6	0.561	-	-	-	-	3.11e-05	0.0268138	3.08e-06	0.00375173	0.0233365	3.41e-05	5.51e-05	0.00420511
754.693_9.47	organic	TAG(43:0)	head	ZT6&ZT18	0.6	0.694	0.7	0.775	-	-	-	-	0.000141649	0.0134937	0.00849257	0.000179069	0.358813	0.586422	0.0666802	0.0295787
757.557_1.93	aqueous	-	head	ZT6	0.815085	0.500161	-	-	-	-	-	-	0.000717874	0.00215815	0.2271	0.891606	0.00924565	0.0267687	0.00717681	0.846135
766.693_9.38	organic	-	head	ZT18	-	-	0.6	0.794	-	-	-	-	0.00133702	0.00207608	0.00240807	0.000150787	0.414948	0.0416965	0.284673	0.341074
768.551_8.06	organic	-	head	ZT18	-	-	0.7	0.764	-	-	-	-	0.0210727	0.0666922	0.000206485	0.00518326	0.193213	4.41e-05	0.185707	0.00051569
768.7_9.37	organic	-	head	ZT6	0.8	0.798	-	-	-	-	-	-	0.000803683	0.00220035	0.00385616	0.000187167	0.527427	0.0515754	0.226001	0.447775
768.709_9.58	organic	TAG(44:0)	head	ZT6	0.7	0.718	-	-	-	-	-	-	0.00174544	0.00106452	0.00324814	0.000446534	0.966845	0.390211	0.0730102	0.579569
769.271_1.23	aqueous	-	body	ZT18	-	-	-	-	-	-	3.10865	3.60962	p>0.05 in both experiments at both timepoints				0.064994	0.681695	0.00534256	0.0167065
770.57_7.12	organic	-	body	ZT6&ZT18	-	-	-	-	0.6	0.5	0.7	0.5	0.330465	0.183318	0.00597943	0.667715	0.00121527	5.86e-06	0.000216895	4.38e-06
771.563_5.75	organic	-	body	ZT6&ZT18	-	-	-	-	0.6	0.7	0.7	0.7	p>0.05 in both experiments at both timepoints				0.000406938	0.000450492	0.000114121	7.65e-05
772.566_5.75	organic	-	body	ZT6	-	-	-	-	0.6	0.7	-	-	p>0.05 in both experiments at both timepoints				0.000974728	0.000787466	0.0010262	7.66e-06
772.622_7.94	organic	-	body	ZT6&ZT18	-	-	-	-	1.79	1.36	1.94	1.34	p>0.05 in both experiments at both timepoints				0.000100858	7.92e-05	0.0191455	0.00594858
774.637_8.21	organic	-	body	ZT6	-	-	-	-	1.57	1.22	-	-	p>0.05 in both experiments at both timepoints				0.0017988	0.00382456	0.000326041	0.203792
776.521_6.53	organic	-	head/body	ZT6/ZT18	0.8	0.653	-	-	-	-	0.8	0.7	4.67e-05	0.0331732	2.76e-05	0.00206383	0.0213441	1.8e-05	8.01e-05	0.00854919
780.556_6.64	organic	PC(36:5)	body	ZT18	-	-	-	-	-	-	0.7	0.8	0.0270421	0.0938281	0.000976635	0.0466609	0.109748	7.37e-05	0.00194336	0.00127695
780.708_9.48	organic	TAG(45:1)	head	ZT6	0.6	0.653	-	-	-	-	-	-	0.000382514	0.00271801	0.00907341	9.43e-05	0.0832534	0.0399485	0.00439092	0.772496
781.488_5.15	organic	-	body	ZT6	-	-	-	-	0.6	0.7	-	-	p>0.05 in both experiments at both timepoints				0.000523762	1.3e-05	0.00509128	5.43e-05
782.566_1.91	aqueous	PC(34:1)	head	ZT6	0.81444	0.506204	-	-	-	-	-	-	0.00124649	0.0026881	0.350138	0.685516	0.00375378	0.106845	0.343079	0.835585
785.62_8.59	organic	-	head	ZT6	1.4	1.357	-	-	-	-	-	-	1.21e-06	0.0363338	0.000202074	0.000781491	0.00966093	0.0267086	0.417414	0.637709
787.495_5.16	organic	-	body	ZT18	-	-	-	-	-	-	0.7	0.7	p>0.05 in both experiments at both timepoints				0.0230143	5.45e-05	0.033572	0.000395126
788.431_3.59	aqueous	-	head	ZT6	0.633311	0.264084	-	-	-	-	-	-	0.0319141	0.012278	0.549418	0.901553	0.0608709	0.050072	0.194604	0.424406
788.545_6.3	organic	PG(36:4)	head	ZT6&ZT18	0.7	0.593	1.3	1.666	-	-	-	-	0.0212406	0.0224357	0.00458734	0.00323552	0.0987063	0.000205313	0.11591	0.00582783
790.608_7.2	organic	-	head	ZT6	0.7	0.62	-	-	-	-	-	-	2.79e-08	0.0267399	4.09e-05	0.00375734	0.862817	0.0810143	0.969906	0.147669
791.603_5.21	organic	-	body	ZT6&ZT18	-	-	-	-	0.6	0.4	0.6	0.4	p>0.05 in both experiments at both timepoints				0.00576766	1.57e-06	0.00593571	1.18e-07
793.545_5.75	organic	-	body	ZT6	-	-	-	-	0.6	0.6	-	-	p>0.05 in both experiments at both timepoints				0.00170382	0.000378436	0.000530313	0.000159421
794.562_7.46	organic	-	body	ZT6	-	-	-	-	0.7	0.7	-	-	p>0.05 in both experiments at both timepoints				0.00470218	0.0143915	0.346223	0.0073132
794.723_9.57	organic	TAG(46:1)	head	ZT6	0.8	0.737	-	-	-	-	-	-	0.000205078	0.000233104	0.000817335	3.32e-05	0.335556	0.00610046	0.00344077	0.0586767
796.583_8.38	organic	-	body	ZT18	-	-	-	-	-	-	0.7	0.7	p>0.05 in both experiments at both timepoints				0.0595549	2.67e-06	0.0466426	0.00046823
796.622_7.88	organic	-	body	ZT6&ZT18	-	-	-	-	0.6	0.6	0.7	0.7	p>0.05 in both experiments at both timepoints				0.000231139	6.74e-08	0.0171843	0.000191648
800.267_5.46	aqueous	-	body	ZT6	-	-	-	-	0.461188	0.770024	-	-	p>0.05 in both experiments at both timepoints				0.0206467	0.0220684	0.275409	0.947889
800.615_8.43	organic	PE(40:2)	body	ZT6&ZT18	-	-	-	-	0.7	0.7	0.8	0.7	p>0.05 in both experiments at both timepoints				0.0460196	4.2e-06	0.00416509	0.000970268
800.948_3	aqueous	-	body	ZT6&ZT18	-	-	-	-	∞	∞	∞	∞	p>0.05 in both experiments at both timepoints				3.47e-07	0.000202927	0.000473805	1.62e-05
802.632_8.65	organic	-	body	ZT6&ZT18	-	-	-	-	0.7	0.6	0.7	0.7	p>0.05 in both experiments at both timepoints				0.00504402	3.31e-08	0.00188815	4.4e-05
806.689_9.02	organic	-	body	ZT6	-	-	-	-	1.82	1.23	-	-	p>0.05 in both experiments at both timepoints				0.0269438	0.000206671	0.510702	0.0686457
806.761_9.83	organic	-	body	ZT6	-	-	-	-	1.38	1.21	-	-	0.0232173	0.488918	0.767188	0.210767	0.0209107	0.00131161	0.0290707	0.00487647
808.74_9.65	organic	TAG(47:1)	head	ZT6	0.6	0.689	-	-	-	-	-	-	0.000274624	0.00562813	0.157286	6.68e-05	0.0542078	0.0342623	0.00625512	0.227265
812.657_9	organic	Coenzym Q9	body	ZT6	-	-	-	-	0.7	0.7	-	-	0.518138	0.774054	0.744842	0.0251827	2.83e-06	0.000984225	8.98e-05	0.318057
822.755_9.74	organic	TAG(48:1)	head	ZT6	0.8	0.663	-	-	-	-	-	-	0.00152936	0.000306855	0.000920332	8.97e-06	0.0223687	0.468748	0.0727159	0.00353676
826.645_7.52	organic	-	body	ZT6	-	-	-	-	0.6	0.7	-	-	p>0.05 in both experiments at both timepoints				0.0123737	0.000145183	0.00117538	0.005633
832.275_5.56	aqueous	-	body	ZT6	-	-	-	-	0.174585	0.385085	-	-	p>0.05 in both experiments at both timepoints				0.0476254	1.25e-08	0.238557	0.104139
832.704_9.05	organic	-	body	ZT6	-	-	-	-	3.35	1.37	-	-	p>0.05 in both experiments at both timepoints				1.53e-05	0.000220854	0.000641626	0.000622283
847.681_9.28	organic	-	body	ZT6&ZT18	-	-	-	-	0.8	0.6	0.6	0.6	0.00921098	0.790966	0.117103	0.190725	0.00205653	0.000238446	0.0399862	5.11e-05
851.712_9.62	organic	-	head	ZT6	1.6	1.201	-	-	-	-	-	-	0.00166561	0.0030262	2.44e-05	0.0116107	0.015124	0.206659	0.000364258	0.8139
863.782_9.75	organic	-	head	ZT6&ZT18	0.8	0.796	0.7	0.622	-	-	-	-	0.000217647	4.6e-05	0.00653595	3.01e-05	0.174859	0.00152256	0.00642818	0.00566993
866.746_8.13	organic	-	body	ZT6	-	-	-	-	2.24	1.26	-	-	4.86e-05	0.18086	0.0506815	0.0825511	0.000940933	0.00848595	0.018599	0.793549
871.704_9.91	organic	-	body	ZT6	-	-	-	-	0.6	0.7	-	-	0.00710322	5.74e-06	0.0118671	3.01e-07	0.00357744	0.00271117	0.00239924	0.0547522
874.27_8.42	organic	-	head	ZT18	-	-	0.7	0.796	-	-	-	-	0.690174	0.501507	0.0419241	0.0191712	p>0.05 in both experiments at both timepoints
874.787_9.75	organic	TAG(52:3)	head&body	ZT6	2	1.2	-	-	2	1.2	-	-	0.0021889	0.0257043	0.000312665	0.622846	6.44e-07	0.00865284	2.42e-05	0.994259
875.715_9.47	organic	TAG(52:5)	head	ZT6	1.4	1.269	-	-	-	-	-	-	0.000583232	0.00924073	0.363318	0.0416031	p>0.05 in both experiments at both timepoints
881.757_9.9	organic	TAG(52:2)	body	ZT6	-	-	-	-	1.81	1.21	-	-	0.00766705	0.0583515	0.00254818	0.442856	2.12e-06	0.00146351	9.01e-05	0.914006
891.814_9.91	organic	-	body	ZT18	-	-	-	-	-	-	0.6	0.8	p>0.05 in both experiments at both timepoints				0.225727	7.75e-06	0.0262077	9.76e-05
898.785_9.63	organic	-	head	ZT6	1.5	1.473	-	-	-	-	-	-	0.0387898	0.000133762	0.00322123	0.0178689	0.650783	0.349174	0.431355	0.196771
900.803_9.77	organic	-	head	ZT6	1.5	1.503	-	-	-	-	-	-	0.0150904	0.00017872	0.00483547	0.181344	0.0993523	0.335695	0.000944096	0.615898
902.819_9.9	organic	-	head	ZT6	1.5	1.362	-	-	-	-	-	-	0.0493381	0.0145821	0.0803622	0.379317	0.00184893	0.231159	0.0038447	0.107714
905.515_6.53	organic	-	body	ZT6	-	-	-	-	0.8	0.8	-	-	p>0.05 in both experiments at both timepoints				0.00436875	0.00545375	0.786918	0.60389
915.814_9.76	organic	-	head	ZT6	1.8	1.401	-	-	-	-	-	-	0.00332712	0.000144386	0.000212178	0.0381358	2.99e-05	0.0557635	0.000131819	0.782539
916.834_9.97	organic	TAG(55:3)	body	ZT18	-	-	-	-	-	-	1.33	1.31	p>0.05 in both experiments at both timepoints				0.000997355	0.692218	0.0136133	0.042395
935.729_9.75	organic	-	head	ZT6	1.3	1.218	-	-	-	-	-	-	0.00540748	0.00197296	0.00219524	0.0140154	0.089848	0.317885	0.0984872	0.847442
942.851_9.98	organic	-	body	ZT6&ZT18	-	-	-	-	4.94	1.53	2.02	2.21	p>0.05 in both experiments at both timepoints				0.00014652	0.00654763	0.00210233	0.000834816
944.866_10.11	organic	-	body	ZT6&ZT18	-	-	-	-	2.98	1.26	1.35	1.55	0.000475903	0.105099	8.53e-06	0.358848	0.000733646	0.0129837	0.00969053	0.00688853
966.544_6.65	organic	-	body	ZT18	-	-	-	-	-	-	0.5	0.8	p>0.05 in both experiments at both timepoints				0.47761	0.000244846	0.00183622	0.0187212
991.817_7.05	organic	-	head	ZT6	0.4	0.479	-	-	-	-	-	-	2.22e-05	0.000113803	0.0189854	7.49e-05	0.017055	0.562989	0.090502	0.0124023
1043.543_6.8	aqueous	-	body	ZT6	-	-	-	-	0.52	0	-	-	p>0.05 in both experiments at both timepoints				1.35e-05	0.0190774	5.11e-07	0.220901
1106.794_6.78	organic	-	body	ZT6&ZT18	-	-	-	-	0.6	0.8	0.7	0.8	p>0.05 in both experiments at both timepoints				2.28e-05	1.38e-06	1.88e-05	0.00218164
1145.818_6.88	organic	-	body	ZT18	-	-	-	-	-	-	0.8	0.7	p>0.05 in both experiments at both timepoints				0.0183866	8.61e-05	0.00328739	0.00287351
1154.079_8.05	organic	-	body	ZT6	-	-	-	-	0.7	0.7	-	-	p>0.05 in both experiments at both timepoints				0.043751	0.00249265	0.395051	0.103531
Abbreviations:
DAG(X:Y)= diacylglycerol species where X is the number of C atoms and Y is the number of double bonds in the fatty acids esterified to glycerol
LysoPC(X:Y) = monoacylglycerophosphocholin species where X is the number of C atoms and Y is the number of double bonds in the fatty acids esterified to glycerol
TAG(X:Y) = triacylglycerol species where X is the number of C atoms and Y is the number of double bonds in the fatty acids esterified to glycerol
PE(X:Y) = diacylglycerophosphoethanolamine species where X is the number of C atoms and Y is the number of double bonds in the fatty acids esterified to glycerol
PC(X:Y) = diacylglycerophosphocholin species where X is the number of C atoms and Y is the number of double bonds in the fatty acids esterified to glycerol
Ether-PE(X:Y) = alkyl-acyl-glycerophosphoethanolamine species where X is the number of C atoms and Y is the number of double bonds in the fatty acid and alkane esterified to glycerol
green: p < 0.05

## Sheet: Suppl Table 3
Suppl. Table 3: Parameters used for the identification of differing metabolites. Abbreviations are defined in the bottom of the sheet.
Name	feature id	body part	TP	phase	mass-to-charge ratio	retention time [min]	found metlin ids	m/z difference [ppm]	calculated elemental composition	calculated elemental composition identical to the one of to db	ionform	detected fragments (m/z [Da] & ∆m [mDa])	reference material used	level of identification
Acetylcarnitine (AC(2:0))	204.124_4.12	Head&Body	ZT6&ZT18	aqueous	204.124	4.12	66973/6612/3544/2522/956	1/1/4/4/4	C9H17NO4	yes	[M+H]+	145.051/0.4; 85.019/-9.3	yes	1
Biopterin	238.094_3.12	Body	ZT6	aqueous	238.094	3.12	62978/247/86593/6581/5606/6071/5781/65993/65562/65915	2/2/2/2/2/2/2/7/7/7	C9H11N5O3	yes	[M+H]+	220.0828/1.3; 194.0679/1.4	yes	1
Butyrylcarnitine (AC(4:0))	232.155_3.34	Body	ZT6&ZT18	aqueous	232.155	3.34	66157/36666/34492/964	all 3	C11H21NO4	yes	[M+H]+	173.0821/-1.8;85.0295/-1.4	yes	1
Carnitine	162.113_5.41	Head&Body	ZT6&ZT18	aqueous	162.113	5.41	63461/34532/52	all 4	C7H15NO3	yes	[M+H]+	103.041/ 2.1; 60.084/1.4	yes	1
Hydroxykynurenine	225.088_4.26	Body	ZT6&ZT18	aqueous	225.088	4.26	86242/63541/62389/2495/365	all 2	C10H12N2O4	yes	[M+H]+	208.0596/1.9;162.0547/1.5;110.0603/0.8	yes	1
Kynurenine	209.093_3.55	Body	ZT6&ZT18	aqueous	209.093	3.55	85061/63540/72	3/7/5	C10H12N2O3	yes	[M+H]+	174.0544/-2.9;146.0596/1.5;136.0754/-13.3;94.0655/-0.7	yes	1
Leucine/Isoleucine	132.102_3.72	Head/Body	ZT6&ZT18/ZT6	aqueous	132.102	3.72	71198/66871/71280/85268/91525/86059/64934/58006/2074/24/3926/6334/45882/45881/23	all 3	C6H13NO2	yes	[M+H]+	86.0969/0.7	yes	1
Phenylalanine	166.086_3.41	Head/Body	ZT6&ZT18/ZT6	aqueous	166.086	3.41	73234/72521/73241/89305/89753/89395/72021/65707/2018/2183/855/3934/63528/5937/28	all 3	C9H11NO2	yes	[M+H]+	120.0802/0.5	yes	1
Propionylcarnitine (AC(3:0))	218.139_3.69	Head&Body	ZT6&ZT18	aqueous	218.139	3.69	85176/36668/965	3/2/9	C19H19NO4	yes	[M+H]+	159.063/-1.2; 85.028/-0.8	yes	1
Pterin	164.058_2.78	Head	ZT6&ZT18	aqueous	164.058	2.78	5766/87479/86941/63472/327/65897	5/8/13/13/13/13	C6H5N5O	yes	[M+H]+	147.0296/2.7; 119.0345/1.6	yes	1
Tryptophan	205.098_3.79	Body	ZT6	aqueous	205.098	3.79	68730/70418/85279/33/68543/4017/65364/65534/73104	1/1/1/1/1/1/1/1/17	C11H12N2O2	yes	[M+H]+	188.0701/16;146.0589/11	yes	1
Valine	118.086_4.61	Head/Body	ZT6&ZT18/ZT6	aqueous	118.086	4.61	74874/71199/66000/74875/74876/2634398/85259/74879/63884/35949/35/35941/35942/35940/6902/287/6508/6762	all 2	C5H11NO2	yes	[M+H]+	72.0808/2.9	yes	1
Xanthine	153.042_2.15	Head	ZT6&ZT18	aqueous	153.042	2.15	58027/866/82	3/4/7	C5H4N4O2	yes	[M+H]+	136.0139/1.6;110.0350/0.2	yes	1
Xanthurenic acid	206.046_1.79	Body	ZT6	aqueous	206.046	1.79	63302/5841/67010/66328/263577/62391/66489/90204	<1/5/5/5/1<1/1<1/1<1/1<1	C10H7NO4	yes	[M+H]+	188.0336/1.4;160.0382/1.6	yes	1
Arachidylcarnitine (AC(20:0))	456.405_4.91	Body	ZT6	organic	456.405	4.91	58411	<1	C27H53NO4	yes	[M+H]+	85.0295/-0.7	no	2
Coenzym Q9	812.657_9	Body	ZT6	organic	812.657	9	3695	4	C54H82O4	no	[M+H]+	197.0806/1.3	no	2
Deoxymethylthioadenosine	298.098_2.57	Body	ZT6	aqueous	298.098	2.57	3425/88395	3/1<1	C11H15N5O3S	yes	[M+H]+	136.0617/0	no	2
DAG(28:1)	528.463_7.12	Body	ZT6	organic	528.463	7.12	98344/58672/58644	all 1	C31H58O5	yes	[M+NH4]+	493.425/1.6	no	2
DAG(28:0)	535.433_7.52	Head	ZT6&ZT18	organic	535.433	7.52	263590/98349/75565/58643	all <1	C31H60O5	yes	[M+Na]+	285.24207/2; 495.4410/0	no	2
DAG(30:1)	561.449_7.56	Head	ZT6&ZT18	organic	561.449	7.56	58731/58740/98354/98375/58675/58647/93694/41417/41351/90894/41450/3591/41479/41469/41500	<1/<1/<1/<1/<1/<1/1<1/1<1/1<1/1<1/1<1/1<1/1<1/1<1/1<1	C33H62O5	yes	[M+Na]+	521.456/0.4	no	2
DAG(32:1)	584.525_7.96	Head	ZT6&ZT18	organic	584.525	7.96	58793/98359/98411/98419/58764/58753/58649/58650/58677/58743/4264	all <1	C35H66O5	yes	[M+NH4]+	549.4880/4.4	no	2
DAG(32:2)	587.464_7.61	Head	ZT6&ZT18	organic	587.464	7.61	88660/88178/98360/98412/98420/87643/58806/58678/58651/58679/58765/58794/4265	all <1	C35H64O5	yes	[M+Na]+	547.472/2	no	2
DAG(34:1)	617.511_8.3	Head	ZT6&ZT18	organic	617.511	8.3	58767/58755/58896/58911/98426/98366/58684/58656/4260/4259/4272/4278/4682/4258	all <1	C37H70O5	yes	[M+Na]+	577.519/-3.7	no	2
Dodecanoylcarnitine (AC(12:0))	344.28_2.57	Body	ZT18	aqueous	344.28	2.57	75483/34490/3547	all <1	C19H37NO4	yes	[M+H]+	85.029/0.3	no	2
Hexadecenoylcarnitine (AC(16:1))	398.327_2.48	Body	ZT6	organic	398.327	2.48	58388	1	C23H43NO4	yes	[M+H]+	85.0295/0.1	no	2
LysoPC(18:2)	520.339_2.44	Body	ZT6	aqueous	520.339	2.44	61696/40302/40301/40300/1	all <1	C26H50NO7P	yes	[M+H]+	184.0739/0.8	no	2
Myristoylcarnitine (AC(14:0))	372.311_2.29	Body	ZT6	organic	372.311	2.29	85175/75484/58293	all <1	C21H41NO4	yes	[M+H]+	85.0295/0.4	no	2
PC(34:1)	782.566_1.91	Head	ZT6	aqueous	782.566	1.91	76040/76284/76705/76735/76012/75809/75615/75699/75728/75783/76769/76787/77084/77230/77253/77279/77064/77039/76814/76866/76880/77010/60905/60351/39325/39326/39420/39427/39324/39323/39319/39320/39321/39322/39615/39626/59514/59547/59709/59741/59483/59451/59329/59361/59420/59421/39317	all 1	C42H82NO8P	yes	[M+Na]+	PE: [M+H]+ -141.0191 =641.5479/n.d.; PC: 184.0739/1.2	no	2
PC(36:5)	780.556_6.64	Body	ZT18	organic	780.556	6.64	59941/60070/59909/59876/59681/59682/60102/60135/77213/77346/77185/77051/76824/77021/59650/59617/59340/59341/40029/39699/39375/39435/59372/59432/59586/59587/59554/59522/59463/59464/39373	all 2	C44H78NO8P	yes	[M+H]+	184.0739/0.7	no	2
PC(32:1)	732.555_7.19	Head	ZT6	organic	732.555	7.19	76681/76728/76744/76762/76637/76085/75780/75805/76037/76806/76861/77276/77446/103471/77226/77061/76875/77006/77034/39233/75719/40736/59322/40735/40731/39235/39309/39624/59354/59418/60648/75609/75632/60343/59544/59449/75693/59480/59511/89421	all 1 except the last (9)	C40H78NO8P	yes	[M+H]+	184.0739/0.5	no	2
PE(32:1)	690.508_7.29	Head/Body	ZT6&ZT18/ZT18	organic/aqueous	690.508	7.29	76607/76630/75801/75754/75713/76691/76717/77076/77029/76800/76776/75645/75623/60272/60303/60271/59383/59351/60365/60386/75601/60469/60437/60416/39476	all 1	C37H72NO8P	yes	[M+H]+	PE: [M+H]+ -141.0191 =549.4877/-1.7; PC: 184.0739/to be confirmed	no	2
PE(33:1)	704.522_7.49	Head/Body	ZT18/ZT6	organic	704.522	7.49	76720/76756/76673/76649/75875/76631/76778/76802/77077/77461/77030/77004/76859/75802/75715/59352/59416/59320/39228/39183/39226/59446/60336/75624/75692/60471/60439/60337/39182	all <1	C38H47NO8P	yes	[M+H]+	PE: [M+H]+ -141.0191 =563.5029/-2.7; PC: 184.0739/to be confirmed	no	2
PE(34:1)	718.539_7.7	Head/Body	ZT18	organic/aqueous	718.539	7.7	75744/75803/75876/75717/75666/75627/75647/76036/76613/77005/77032/77275/76804/76779/76697/76726/75608/60646/40497/40498/40707/39278/39276/39115/39121/40708/59386/60419/60440/60624/60387/60310/59448/60278/4106	all 1	C39H76NO8P	yes	[M+H]+	PE: [M+H]+ -141.0191 =577.519/-3	no	2
Ceramide phosphoethanolamine (d16:1 C16:0)	633.497_6.7	Body	ZT6	organic	633.497	6.7	103058	<1	C34H69N2O6P	yes	[M+H]+	PE: [M+H]+ -141.0191 =492.4775/-4.5	no	2
PE(30:1)	684.458_6.81	Body	ZT6&ZT18	organic	684.458	6.81	76690/76622/75711/76713/76797/77495/76870/75660/75620/60301/60269/39168/60363/60383/75598/44980/53942	<1/<1/<1/<1/<1/<1/<1/<1/<1/<1/<1/<1/<1/<1/<1/13/14	C35H68NO8P	yes	[M+Na]+	[M+H]+ -141.0191 = 521.456/1	no	2
PE(40:2)	800.615_8.43	Body	ZT6&ZT18	organic	800.615	8.43	75886/75908/75849/75820/75738/75793/76019/76048/76885/77287/76289/76123/76073/76094/61134/60941/60428/60457/60410/60038/40543/59404/60482/60512/60909/60910/60882/60691/60659/40538	all 1	C45H86NO8P	yes	[M+H]+	PE: [M+H]+ -141.0191 =659.5973/2.4.; PC: 184.0739/n.d.	no	2
Phosphocholin	184.074_7.36	Head&Body	ZT6	aqueous	184.074	7.36	3318/71191	4/3	C5H14NO4P	yes	[M+H]+	124.999/3.1;86.0965/-0.2	no	2
Ether-PE(36:1)	752.556_8.02	Head	ZT6	organic	752.556	8.02	76415/62234/62205/62180/76489/76512/77647/77527/77512/62159/62120/60435/59414/59413/60436/60466/62091/60675/60491/46707	all <1	C41H80NO7P	no	[M+Na]+	589.5559/-1.3	yes	2
Ether-PE(36:2)	728.56_7.76	Head	ZT18	organic	728.56	7.76	62236/62235/76490/77528/77575/77529/60467/62207/60492/60468/62206/60522/60708/62181/62160/103314/91175	1/1/1/1/1/1/1/1/1/1/1/1/1/1/1/9/9	C41H78NO7P	yes	[M+H]+	PE: [M+H]+ -141.0191 =587.5398/-7	no	2
Sepiaterin	238.094_2.09	Body	ZT6	aqueous	238.094	2.09	247/62978/86593/6071/6581/5781/5606/65993/65562/65915/1077	3/3/3/3/3/3/3/9/9/9/12	C9H11N5O3	yes	[M+H]+	220.0819/4.1;192.0871/2;165.0645/-0.8	no	2
Stearoylcarnitine (AC(18:0))	428.373_4.06	Body	ZT6&ZT18	organic	428.373	4.06	62365/62336/46553/5811	all 1	C25H46O4	no	[M+H]+	85.029/0.9	yes	2
TAG(36:0)	656.583_8.65	Head	ZT6&ZT18	organic	656.583	8.65	62030/75582/63990	<1/<1/9	C39H74O6	yes	[M+NH4]+	-	no	2
TAG(37:0)	670.598_8.79	Head	ZT6&ZT18	organic	670.598	8.79	98486	<1	C40H76O6	yes	[M+NH4]+	-	no	2
TAG(38:1)	682.598_8.73	Head	ZT6&ZT18	organic	682.598	8.73	98488	<1	C41H76O6	yes	[M+NH4]+	-	no	2
TAG(39:0)	698.63_9.04	Head	ZT6&ZT18	organic	698.63	9.04	99032/98489/87413	all <1	C42H80O6	yes	[M+NH4]+	-	no	2
TAG(41:1)	729.6_9.08	Head	ZT6&ZT18	organic	729.6	9.08	99093/99527/99065/99037/98553/98497	all 1	C44H82O6	yes	[M+Na]+	-	no	2
TAG(43:0)	754.693_9.47	Head	ZT6&ZT18	organic	754.693	9.47	99068/99123/99530/99041/98613/98556/98583/98502	all 1	C46H88O6	yes	[M+NH4]+	-	no	2
Vaccenyl/Elaidic carnitine (AC(18:1))	426.358_3.32	Body	ZT6	organic	426.358	3.32	58415/58401/42603	<1/<1/23	C25H47NO4	yes	[M+H]+	85.029/0	yes	2
DAG(26:0)	502.447_7.05	Head/Body	ZT6&ZT18/ZT6	organic	502.447	7.05	98346	<1	C29H56O5	no	[M+NH4]+	-	no	3
DAG(30:2)	559.433_7.18	Head	ZT6	organic	559.433	7.18	58741/58676/98355/98347/98376/58867/58683/98363/58137/58116/64109/41470/6998/429/41283/41485/41480/41382/214/41350	<1/<1/<1/<1/<1/4/4/4/9/9/9/9/9/9/9/9/9/9/9	C33H60O5	yes	[M+Na]+	-	no	3
DAG(34:2)	610.542_8.01	Head	ZT6	organic	610.542	8.01	88644/58929/58912/89832/90025/98367/90310/58809/58796/36782/4281/4277/58657/58685/58768/58744/4275	all 2	C37H68O5	yes	[M+NH4]+	-	no	3
DAG(34:3)	608.526_7.7	Head	ZT6	organic	608.526	7.7	58853/58824/58930/58948/98368/58977/58810/58733/4336/4319/58658/58659/58686/4279	all1	C37H66O5	no	[M+NH4]+	-	no	3
Gangliosid GD3(d18:1/14:0)	708.9_3.27	Body	ZT6&ZT18	aqueous	708.9	3.27	62573	6	C66H117N3O29	no	[M+H]+	-	no	3
PC(30:0)	728.521_7.15	Body	ZT6	organic	728.521	7.15	59384/59415/60335/59319/40657/40704/40733/60417/76612/77421/77462/77488/77416/77405/76648/76777/40650/40635/39224/39225/39273/39203/39181/39158/39180/39303/39443/39999/40463/40585/39736/39710/39477/39478/39137	all 1	C38H76NO8P	yes	[M+Na]+	-	no	3
PG(32:2)	719.486_6.06	Body	ZT6	organic	719.486	6.06	79149/79167/79383/79753/79107/79078/78885/78945/78969/78995/61861	all <1	C38H71O10P	no	[M+H]+	-	no	3
PG(36:4)	771.518_6.3	Head	ZT6	organic	771.518	6.3	61869/61868/40867/61892/61893/61921/61908/61907/40848/78933/61950/61949/79261/79421/79711/79684/79614/61935/61934	all 1	C42H75O10P	yes	[M+H]+	-	no	3
Tetradecenoylcarnitine (AC(14:1))	370.295_2.53	Body	ZT6&ZT18	aqueous	370.295	2.53	45444/6437	both <1	C21H39NO4	yes	[M+H]+	-	no	3
TAG(34:0)	633.505_8.36	Body	ZT6	organic	633.505	8.36	92829/89512/103058	3/3/11	C37H70O6	yes	[M+Na]+	-	no	3
TAG(38:0)	684.615_8.93	Head	ZT6	organic	684.615	8.93	98518/98487/87427	al 1	C41H78O6	yes	[M+NH4]+	-	no	3
TAG(39:1)	701.567_8.85	Head	ZT6	organic	701.567	8.85	99033/98490	both 2	C42H78O6	no	[M+Na]+	-	no	3
TAG(40:0)	712.646_9.16	Head	ZT6	organic	712.646	9.16	99034/98550/98519/98491	all 1	C43H82O6	yes	[M+NH4]+	-	no	3
TAG(40:1)	710.63_8.97	Head	ZT6	organic	710.63	8.97	99063/99035/98551/98492/92830	all <1	C43H80O6	yes	[M+NH4]+	-	no	3
TAG(41:0)	726.661_9.27	Head	ZT6	organic	726.661	9.27	99036/99064/98581/98552/98493/45324	<1/<1/<1/<1/<1/4	C44H84O6	yes	[M+NH4]+	-	no	3
TAG(43:1)	752.677_9.28	Head	ZT6	organic	752.677	9.28	99531/99150/99559/99586/99992/99124/99097/98557/98614/99042/99069/98503	all <1	C46H86O6	yes	[M+NH4]+	-	no	3
TAG(44:0)	768.709_9.58	Head	ZT6	organic	768.709	9.58	99125/99532/99587/263507/99071/99047/98523/98559/98615/98643/98504	all 1	C47H90O6	yes	[M+NH4]+	-	no	3
TAG(45:1)	780.708_9.48	Head	ZT6	organic	780.708	9.48	99616/99590/99564/99641/99996/100428/100049/100023/99536/99202/99050/98730/98618/99078/99106/99179/99155/99129/98566	all <1	C48H90O6	yes	[M+NH4]+	-	no	3
TAG(46:1)	794.723_9.57	Head	ZT6	organic	794.723	9.57	99619/99643/99593/99570/99227/99542/99667/99999/100430/100833/100076/100051/100025/99250/99181/98568/98512/87426/61720/98621/98703/99161/99135/99108/98732/99080/439/85392	2/2/2/2/2/2/2/2/2/2/2/2/2/2/2/2/2/2/2/2/2/2/2/2/2/2/5/5	C49H92O6	yes	[M+NH4]+	-	no	3
TAG(47:1)	808.74_9.65	Head	ZT6	organic	808.74	9.65	100005/100028/99692/99670/99646/100054/100078/100835/100860/100483/100433/100102/99625/99599/99114/99137/99057/98811/98734/99163/99187/99544/99572/99252/99230/99211/98627	all 1	C50H94O6	yes	[M+NH4]+	-	no	3
TAG(48:1)	822.755_9.74	Head	ZT6	organic	822.755	9.74	100007/100034/100060/99717/99695/99652/99676/100081/100105/100862/100883/101205/100838/100486/100127/100439/99627/99601/98705/98737/99087/98629/98575/61722/61732/99115/99168/99296/99578/99258/99236/99189/99213/4716	all <1	C51H96O6	yes	[M+NH4]+	-	no	3
TAG(52:2)	881.757_9.9	Body	ZT6	organic	881.757	9.9	100526/100502/100572/100610/100629/100242/100224/100097/99888/100121/100188/100205/100713/100854/101330/101288/101349/101565/101652/101266/101247/100942/100920/100963/100999/101017/99813/4813/4812/4825/4826/61731/4811/4802/4786/4783/4789/4798/4799/61743/61744/99437/99349/99711/99733/99754/99331/99312/98537/87419/98657/98753/98804/4782	all <1	C55H102O6	yes	[M+Na]+	-	no	3
TAG(52:3)	874.787_9.75	Head&Body	ZT6	organic	874.787	9.75	100503/100277/100260/100527/100594/100630/100611/100243/100225/99876/…/4800	all 1	C55H100O6	yes	[M+NH4]+	-	no	3
TAG(52:5)	875.715_9.47	Head	ZT6	organic	875.715	9.47	100650/100632/100667/100684/100857/100699/100613/100529/100245/100227/100262/100279/100505/100294/100923/100945/101579/101576/101663/101666/101745/101742/101419/101404/101069/100966/101269/101291/101387/101312/100208/100124/61756/4882/61771/98756/98862/98807/4881/4880/4844/4841/4845/4859/4865/4864/99315/99334/99736/99714/99757/99878/100100/99891/99461/99451/99369/99352/99386/99401/99440/4837	all 5	C55H96O6	no	[M+Na]+	-	no	3
TAG(55:3)	916.834_9.97	Body	ZT18	organic	916.834	9.97	101009/100992/101027/101044/101115/101061/100770/100736/100318/99940/100331/100374/100723/101126/101340/101765/101714/101960/101996/102000/101657/101624/101377/101359/101465/101570/101593/99931/99921/36914/36852/36921/36922/36935/36848/36847/36838/36837/36842/36843/36844/36940/36959/98868/98868/98825/98887/99502/99910/37063/37062/36962/36961/37009/37020/37021/36836	all 1	-	no	[M+NH4]+	-	no	3
Abbreviations:
DAG(X:Y)= diacylglycerol species where X is the number of C atoms and Y is the number of double bonds in the fatty acids esterified to glycerol
LysoPC(X:Y) = monoacylglycerophosphocholin species where X is the number of C atoms and Y is the number of double bonds in the fatty acids esterified to glycerol
PC(X:Y) = diacylglycerophosphocholin species where X is the number of C atoms and Y is the number of double bonds in the fatty acids esterified to glycerol
PE(X:Y) = diacylglycerophosphoethanolamine species where X is the number of C atoms and Y is the number of double bonds in the fatty acids esterified to glycerol
Ether-PE(X:Y) = alkyl-acyl-glycerophosphoethanolamine species where X is the number of C atoms and Y is the number of double bonds in the fatty acid and alkane esterified to glycerol
TAG(X:Y) = triacylglycerol species where X is the number of C atoms and Y is the number of double bonds in the fatty acids esterified to glycerol
PG(X:Y) = diacylglycerophosphoglycerol species where X is the number of C atoms and Y is the number of double bonds in the fatty acids esterified to glycerol
green: p < 0.05

## Sheet: Suppl Table 4
Suppl. Table 4: Parameters used to identify oscillating metabolites which levels differed between per01 and WTCS with JTK_CYCLE. A metabolite was considered to display daily rhythmicity if Benjamini Hoechberg false discovery rate (BH.Q) and adjusted p value (adj.p) were below 0.05 at a period length of 24 h. Abbreviations and colour coding is defined in the bottom of the sheet.
Substance	head					body
	BH.Q	ADJ.P	PER	LAG	AMP.rel	BH.Q	ADJ.P	PER	LAG	AMP.rel
AC(C18:2)	1.32e-45	1.02e-46	24	2	33.4477	1.25e-08	1.92e-09	24	3	12.4637
AC(C16:0)	3.11e-36	4.78e-37	24	4	25.564	3.63e-09	2.8e-10	24	3	9.90962
AC(C18:1)	2.22e-26	5.13e-27	24	4	23.3936	5.41e-07	1.67e-07	24	4	11.4195
TAG(48:4)	0.0137288	0.00135037	24	23	17.0437	0.0161795	0.00535744	24	21	16.0717
Valine	0.00225191	0.000562977	24	8	14.4658	8.16e-05	6.28e-06	24	8	15.3046
AC(C16:1)	2.91e-24	8.96e-25	24	4	25.022	0.000114198	5.27e-05	24	4	7.83876
AC(C4:0)	4.77e-22	1.84e-22	24	22	14.3996	2.08e-06	7.98e-07	24	23	7.96174
AC(C18:0)	7.13e-16	3.84e-16	24	3	13.1096	0.0127098	0.00684376	24	8	4.86467
TAG(39:0)	0.00060044	9.84e-06	24	14	6.55303	5.73e-06	3.42e-07	24	14	9.74898
DAG(34:1)	0.000191237	4.1e-05	24	2	5.83868	0.00466103	0.000873944	24	0	11.9462
TAG(52:2)	0.033032	0.00541508	24	2	5.81341	1.62e-06	2.42e-08	24	22	15.0935
DAG(32:1)	8.77e-07	6.26e-08	24	2	9.15015	0.0109634	0.00274085	24	0	8.97065
TAG(39:1)	0.0125254	0.000821338	24	14	6.72231	0.000801762	0.000131633	24	14	6.84285
TAG(41:0)	0.00296348	9.72e-05	24	14	6.02751	3.29e-06	9.81e-08	24	14	9.30292
TAG(41:1)	0.0121551	0.000597793	24	13	6.00538	2.81e-05	2.1e-06	24	14	8.85025
PE(30:1)	6.94e-05	5.78e-06	24	15	5.29919	0.00513205	0.000256603	24	16	2.43974
TAG(43:0)	0.0137288	0.00120331	24	14	4.926	4.96e-06	2.22e-07	24	14	8.85253
TAG(37:0)	0.0166994	0.00219008	24	13	4.66333	5.59e-05	5.01e-06	24	14	8.99533
AC(C2:0)	9.73765e-13	5.9924e-13	24	4	17.7237	0.0289919	0.0178412	24	3	4.28998
AC(C14:0)	8.32e-12	5.76e-12	24	5	28.207	0.110363	0.0764055	24	18	5.27519
AC(C14:1)	8.14e-20	3.76e-20	24	4	26.4654	0.346078	0.292835	0	0	0
AC(C12:0)	2.66e-11	2.05e-11	24	4	21.9117	0.238737	0.183644	24	22	11.4598
AC(C3:0)	2.48e-09	2.1e-09	24	22	14.8178	0.520286	0.480264	24	22	1.54187
Tryptophan	0.0227161	0.011358	24	0	10.6275	0.0771529	0.0237394	24	3	2.00263
DAG(34:2)	1.95e-05	2.78e-06	24	2	8.75719	1	1	24	0	5.87131
Carnitine	2.96e-07	2.73e-07	24	20	6.20471	1	1	24	14	1.04524
Biopterin	0.0017548	3.66e-05	24	16	4.45703	1	0.811549	24	17	2.97727
DAG(32:2)	0.0095004	0.0027144	24	2	3.98087	0.163256	0.122442	24	22	9.07188
PE(38:1)	0.0171419	0.00428546	24	17	3.88921	1	1	24	22	1.68214
PE(36:5)	0.0165276	0.00275459	24	22	1.86999	1	1	24	18	1.95876
DAG(30:2)	n.d.	n.d.	n.d.	n.d.	n.d.	0.00394553	0.000493191	24	19	15.3571
PE(31:1)	n.d.	n.d.	n.d.	n.d.	n.d.	0.00893654	0.00134048	24	14	10.7991
TAG(50:1)	0.0722	0.0153869	24	1	6.58891	0.0200267	0.00717374	24	22	11.236
DAG(28:0)	0.716343	0.412406	24	1	3.42217	0.0247414	0.00927803	24	4	13.3989
TAG(50:5)	0.0961956	0.0236547	24	23	18.594	7.03e-05	7.35e-06	24	18	24.652
TAG(53:2)	n.d.	n.d.	n.d.	n.d.	n.d.	0.0161795	0.00522994	24	1	6.31529
TAG(53:1)	n.d.	n.d.	n.d.	n.d.	n.d.	0.00103577	0.00020097	24	1	5.35785
PE(28:1)	n.d.	n.d.	n.d.	n.d.	n.d.	0.00626106	0.000626106	24	15	3.6232
PC(35:2)	n.d.	n.d.	n.d.	n.d.	n.d.	0.0351832	0.00586386	24	12	0.623363
TAG(44:0)	1	1	24	19	5.95512	0.0161795	0.00555415	24	14	5.10015
TAG(56:3)	1	1	24	20	5.34352	0.00662775	0.00158274	24	1	4.44213
TAG(42:0)	1	1	24	20	4.61189	0.0200729	0.00778949	24	14	1.09164
TAG(43:2)	0.0778369	0.0178642	24	13	4.60406	0.0161795	0.00522994	24	14	4.29269
DAG(30:1)	0.12999	0.0464252	24	2	4.56748	0.0401899	0.0175831	24	0	5.04513
TAG(43:1)	0.065983	0.0118986	24	13	4.3053	0.000404518	5.68e-05	24	14	5.33814
Phosphorylcholine	0.500656	0.122725	24	23	4.00913	0.00499894	0.000442944	24	2	4.04115
TAG(45:2)	0.804546	0.414321	24	13	2.97207	0.00338884	0.000758695	24	14	4.53379
Sepiaterin	1	1	24	12	2.85744	0.0116111	0.00129706	24	22	3.45353
TAG(46:1)	1	1	24	4	2.58065	0.0200729	0.00751981	24	14	0.874821
TAG(47:2)	1	1	24	4	1.93159	0.0243497	0.010176	24	14	3.16419
PC(36:2)	0.83806	0.576167	24	2	1.92465	0.00517568	0.000575075	24	12	1.36068
TAG(45:1)	0.804546	0.422057	24	13	1.90112	0.000404518	6.04e-05	24	14	4.4484
DAG(26:0)	1	1	24	4	7.27041	0.0232957	0.0194131	24	0	5.39133
TAG(47:1)	1	1	24	12	1.51448	0.000294783	3.52e-05	24	14	4.17723
PC(32:0)	0.0630364	0.00614282	24	15	1.09336	7.34e-07	4.08e-08	24	14	0.871975
TAG(40:0)	1	0.794727	0	0	0	0.00103577	0.000199523	24	14	1.6063
PE(40:2)	n.d.	n.d.	n.d.	n.d.	n.d.	0.25625	0.0640624	24	0	8.47262
PE(38:2)	n.d.	n.d.	n.d.	n.d.	n.d.	0.40161	0.120483	24	21	8.34145
PE(28:0)	n.d.	n.d.	n.d.	n.d.	n.d.	0.22595	0.0451899	24	8	7.58898
PE(33:2)	n.d.	n.d.	n.d.	n.d.	n.d.	1	1	24	12	6.18605
PE(32:0)	n.d.	n.d.	n.d.	n.d.	n.d.	1	0.97923	24	13	4.05202
TAG(41:2)	n.d.	n.d.	n.d.	n.d.	n.d.	0.150333	0.0919946	24	13	4.0498
Gangliosid GD3 (d18:1/14:0)	n.d.	n.d.	n.d.	n.d.	n.d.	1	1	24	20	3.89571
PE(30:0)	n.d.	n.d.	n.d.	n.d.	n.d.	1	1	24	20	3.78302
Methionine	n.d.	n.d.	n.d.	n.d.	n.d.	1	1	24	6	3.4046
TAG(51:3)	n.d.	n.d.	n.d.	n.d.	n.d.	0.49849	0.394328	24	22	3.07916
Methylthioadenosine	n.d.	n.d.	n.d.	n.d.	n.d.	0.845211	0.399068	24	8	2.3801
Ceramide phosphoethanolamine (d16:1 C16:0)	n.d.	n.d.	n.d.	n.d.	n.d.	1	1	24	22	2.20984
Kynurenine	n.d.	n.d.	n.d.	n.d.	n.d.	1	1	24	19	2.04683
PC(30:2)	n.d.	n.d.	n.d.	n.d.	n.d.	1	1	24	20	0.156926
Phenylalanine	1	1	24	0	265.696	1	1	24	18	17.8665
Leucine/Isoleucine	1	1	24	12	25.9289	0.0519002	0.011977	24	8	5.38405
TAG(34:0)	1	1	24	20	9.52588	0.126861	0.0675163	24	13	3.59498
TAG(50:3)	0.804546	0.410499	24	23	9.52297	1	1	24	16	6.69702
PG(36:4)	0.878704	0.579983	24	15	8.52131	1	1	24	4	5.22842
TAG(48:3)	0.268931	0.0837655	24	23	8.47816	0.235792	0.168926	24	19	2.90462
TAG(52:2)	0.502307	0.205864	24	2	8.4051	0.170719	0.112114	24	23	19.0776
TAG(42:3)	1	1	24	4	7.7178	0.184185	0.126455	24	21	8.58197
TAG(40:2)	1	1	24	4	7.39044	1	1	24	22	5.09025
DAG(28:1)	1	1	24	4	6.79776	0.369663	0.300351	24	23	1.97502
TAG(52:3)	1	1	24	0	6.61161	1	1	24	0	6.6997
TAG(49:3)	1	1	24	22	6.56313	0.15316	0.0960109	24	20	2.85109
Histidine	1	0.955693	24	18	6.30436	1	1	24	18	3.79352
TAG(45:3)	1	1	24	12	5.96197	1	1	24	14	3.79895
PC(34:3)	1	1	24	12	5.7788	0.624038	0.3236	24	20	0.11125
Xanthine	0.679927	0.186196	24	11	5.51988	1	1	24	8	3.99764
PC(36:6)	0.55271	0.264404	24	13	5.20616	1	0.969248	24	23	0.043477
DAG(36:2)	1	1	24	0	5.11936	1	1	24	0	3.36104
PC(30:1)	0.0630364	0.00787955	24	14	4.65235	0.673372	0.411505	24	14	0.0143223
TAG(44:3)	0.397857	0.156534	24	0	4.63783	0.0643977	0.0278736	24	22	7.59857
TAG(50:2)	0.356579	0.127913	24	2	4.45824	0.568344	0.458068	24	20	3.32562
TAG(42:2)	1	1	24	4	4.0795	1	1	24	20	5.10351
PE(32:3)	0.127068	0.0796225	24	20	4.03649	1	1	24	4	3.27493
PC(32:2)	0.55271	0.235884	24	12	3.84238	1	0.823382	0	0	0
Pterin	1	1	24	18	3.30037	1	0.501715	24	7	0.912198
TAG(48:1)	0.122373	0.0320978	24	1	3.14683	0.143438	0.0856345	24	20	5.32883
PE(O-36:1)	0.566092	0.546387	24	2	2.82811	1	1	24	6	3.2771
TAG(44:2)	1	1	24	4	2.63212	1	1	24	18	1.79595
TAG(54:3)	1	1	24	14	2.51282	0.122959	0.0605698	24	0	7.46165
Xanthurenic acid	1	1	24	18	2.45047	1	1	24	18	3.00533
TAG(49:1)	1	1	24	22	2.39826	0.19486	0.136693	24	14	1.09902
PC(30:0)	1	1	24	10	2.3826	0.0916169	0.0203593	24	9	0.245596
TAG(51:2)	1	1	24	11	2.27773	1	1	24	0	2.17284
PC(32:1)	1	1	24	12	2.13388	0.323725	0.143878	24	13	0.0253984
PC(36:4)	0.134352	0.025191	24	1	2.02065	0.10376	0.0288223	24	20	0.160223
TAG(36:0)	0.75169	0.345038	24	13	1.7975	0.715556	0.587397	24	14	0.209707
TAG(40:1)	0.73968	0.327399	24	13	1.6952	0.095701	0.045708	24	16	0.173573
TAG(48:2)	0.804546	0.416244	24	2	1.6791	0.716067	0.598504	24	20	4.10124
Hydroxykynurenine	1	1	24	14	1.61746	1	0.583002	24	15	0.601186
PC(36:3)	0.55271	0.216567	24	23	1.52322	0.624038	0.346688	24	20	0.0497452
TAG(51:1)	1	0.724482	24	2	1.3304	0.183992	0.123577	24	23	5.31155
TAG(49:2)	1	1	24	22	1.21747	0.485886	0.366888	24	13	2.08482
TAG(42:1)	1	1	24	14	1.18392	0.126861	0.0695316	24	14	0.908207
PC(36:5)	0.55271	0.276355	24	23	1.15499	0.21815	0.0727166	24	22	0.124431
PE(36:4)	0.103717	0.0432153	24	22	1.1225	1	1	24	12	1.93031
Coenzym Q9	1	1	24	22	1.11683	1	1	24	6	1.9179
TAG(46:0)	1	1	24	12	1.09313	0.481805	0.352365	24	14	1.36341
PE(36:3)	0.125973	0.0629863	24	21	0.919389	1	1	24	22	2.46318
PC(34:2)	0.83806	0.553708	24	23	0.809076	1	1	24	10	0.134667
TAG(44:1)	1	1	24	12	0.777081	0.0666211	0.0305011	24	13	0.930169
PC(34:4)	0.50891	0.127228	24	22	0.629767	1	0.767039	24	22	0.0451419
TAG(38:1)	0.735641	0.313552	24	9	0.478407	1	1	24	8	2.03823
TAG(38:0)	1	1	24	22	0.375952	0.0666211	0.0308247	24	14	0.795649
PE(34:3)	0.103717	0.0367186	24	21	0.34731	n.d.	n.d.	n.d.	n.d.	n.d.
PE(34:2)	0.566092	0.566092	24	21	0.330656	1	1	24	12	2.84104
PE(36:2)	0.566092	0.497394	24	0	0.179321	1	0.761584	24	11	1.94838
PE(34:1)	0.127068	0.084712	0	0	0	1	1	24	16	2.34963
Ether-PE(36:2)	0.18579	0.139342	0	0	0	1	1	24	12	2.07416
PC(36:1)	0.83806	0.539149	0	0	0	1	1	24	12	0.777581
PC(34:1)	1	0.925459	0	0	0	1	1	24	16	0.676242
PC(32:3)	1	0.963654	0	0	0	0.295865	0.115059	24	23	0.0173937
Kynurenic acid	n.d.	n.d.	n.d.	n.d.	n.d.	n.d.	n.d.	n.d.	n.d.	n.d.
AC(C20:0)	n.d.	n.d.	n.d.	n.d.	n.d.	n.d.	n.d.	n.d.	n.d.	n.d.
DAG(34:3)	n.d.	n.d.	n.d.	n.d.	n.d.	n.d.	n.d.	n.d.	n.d.	n.d.
LysoPC(18:2)	n.d.	n.d.	n.d.	n.d.	n.d.	n.d.	n.d.	n.d.	n.d.	n.d.
PC(35:4)	n.d.	n.d.	n.d.	n.d.	n.d.	n.d.	n.d.	n.d.	n.d.	n.d.
PC(37:2)	n.d.	n.d.	n.d.	n.d.	n.d.	n.d.	n.d.	n.d.	n.d.	n.d.
PE (33:1)	n.d.	n.d.	n.d.	n.d.	n.d.	n.d.	n.d.	n.d.	n.d.	n.d.
PG(32:2)	n.d.	n.d.	n.d.	n.d.	n.d.	n.d.	n.d.	n.d.	n.d.	n.d.
TAG(43:3)	n.d.	n.d.	n.d.	n.d.	n.d.	n.d.	n.d.	n.d.	n.d.	n.d.
TAG(44:4)	n.d.	n.d.	n.d.	n.d.	n.d.	n.d.	n.d.	n.d.	n.d.	n.d.
TAG(47:0)	n.d.	n.d.	n.d.	n.d.	n.d.	n.d.	n.d.	n.d.	n.d.	n.d.
TAG(53:3)	n.d.	n.d.	n.d.	n.d.	n.d.	n.d.	n.d.	n.d.	n.d.	n.d.
TAG(54:2)	n.d.	n.d.	n.d.	n.d.	n.d.	n.d.	n.d.	n.d.	n.d.	n.d.
TAG(55:1)	n.d.	n.d.	n.d.	n.d.	n.d.	n.d.	n.d.	n.d.	n.d.	n.d.
TAG(55:3)	n.d.	n.d.	n.d.	n.d.	n.d.	n.d.	n.d.	n.d.	n.d.	n.d.
TAG(56:1)	n.d.	n.d.	n.d.	n.d.	n.d.	n.d.	n.d.	n.d.	n.d.	n.d.
TAG(57:1)	n.d.	n.d.	n.d.	n.d.	n.d.	n.d.	n.d.	n.d.	n.d.	n.d.
TAG(57:3)	n.d.	n.d.	n.d.	n.d.	n.d.	n.d.	n.d.	n.d.	n.d.	n.d.
TAG(58:1)	n.d.	n.d.	n.d.	n.d.	n.d.	n.d.	n.d.	n.d.	n.d.	n.d.
TAG(58:2)	n.d.	n.d.	n.d.	n.d.	n.d.	n.d.	n.d.	n.d.	n.d.	n.d.
TAG(58:3)	n.d.	n.d.	n.d.	n.d.	n.d.	n.d.	n.d.	n.d.	n.d.	n.d.
TAG(58:4)	n.d.	n.d.	n.d.	n.d.	n.d.	n.d.	n.d.	n.d.	n.d.	n.d.
Abbreviations:
n.d.= non detected
BH.Q: Benjamini Hoechberg false discovery rate
ADJ.P: adjusted p value
PER: period
LAG: lag phase (maximum)
AMP rel: relative amplitude [%]
AC(X:Y)= acylcarntine species where X is the number of C atoms and Y is the number of double bonds in the fatty acids esterified to carnitine
TAG(X:Y) = triacylglycerol species where X is the number of C atoms and Y is the number of double bonds in the fatty acids esterified to glycerol
DAG(X:Y)= diacylglycerol species where X is the number of C atoms and Y is the number of double bonds in the fatty acids esterified to glycerol
PE(X:Y) = diacylglycerophosphoethanolamine species where X is the number of C atoms and Y is the number of double bonds in the fatty acids esterified to glycerol
PC(X:Y) = diacylglycerophosphocholin species where X is the number of C atoms and Y is the number of double bonds in the fatty acids esterified to glycerol
Ether-PE(X:Y) = alkyl-acyl-glycerophosphoethanolamine species where X is the number of C atoms and Y is the number of double bonds in the fatty acid and alkane esterified to glycerol
LysoPC(X:Y) = monoacylglycerophosphocholin species where X is the number of C atoms and Y is the number of double bonds in the fatty acids esterified to glycerol
PG(X:Y) = diacylglycerophosphoglycerol species where X is the number of C atoms and Y is the number of double bonds in the fatty acids esterified to glycerol
green: p < 0.05

## Sheet: Suppl Table 5
Suppl. Table 5: Parameters used to identify oscillating ACs with JTK_CYCLE. A metabolite was considered to display daily rhythmicity if Benjamini Hoechberg false discovery rate (BH.Q) and adjusted p value (adj.p) were below 0.05 at a period length of 24 h. Abbreviations and colour coding is defined in the bottom of the sheet.
Substance	Sample	BH.Q	ADJ.P	PER	LAG	AMP rel.
Carnitine	heads of WTCS in LD	2.96146e-07	2.73366e-07	24	20	6.20471
Acetylcarnitine (AC(2:0))		9.73765e-13	5.9924e-13	24	4	17.7237
Propionylcarnitine (AC(3:0))		2.484e-09	2.10184e-09	24	22	14.8178
Butyrylcarnitine (AC(4:0))		4.77447e-22	1.83633e-22	24	22	14.3996
Dodecanoylcarnitine (AC(12:0))		2.65911e-11	2.04547e-11	24	4	21.9117
Tetradecanoylcarnitine (AC(14:0))		8.31861e-12	5.75904e-12	24	5	28.207
Tetradecenoylcarnitine (AC(14:1))		8.14358e-20	3.75858e-20	24	4	26.4654
Palmitoylcarnitine (AC(16:0))		3.10613e-36	4.77866e-37	24	4	25.564
Palmitoleoylcarnitine (AC(16:1))		2.91272e-24	8.96222e-25	24	4	25.022
Stearoylcarnitine (AC(18:0))		7.13057e-16	3.83954e-16	24	3	13.1096
Oleoylcarnitine (AC(18:1))		2.22261e-26	5.1291e-27	24	4	23.3936
Octadecadienylcarnitine (AC(18:2))		1.32313e-45	1.01779e-46	24	2	33.4477
Substance	Sample	BH.Q	ADJ.P	PER	LAG	rel. AMP
Carnitine	bodies of WTCS in LD	1	1	24	14	1.04524
Acetylcarnitine (AC(2:0))		9.73765e-13	5.9924e-13	24	4	17.7237
Propionylcarnitine (AC(3:0))		0.520286	0.480264	24	22	1.54187
Butyrylcarnitine (AC(4:0))		2.07602e-06	7.98471e-07	24	23	7.96174
Dodecanoylcarnitine (AC(12:0))		0.238737	0.183644	24	22	11.4598
Tetradecanoylcarnitine (AC(14:0))		0.110363	0.0764055	24	18	5.27519
Tetradecenoylcarnitine (AC(14:1))		0.346078	0.292835	0	0	0
Palmitoylcarnitine (AC(16:0))		3.63392e-09	2.79532e-10	24	3	9.90962
Palmitoleoylcarnitine (AC(16:1))		0.000114198	5.27066e-05	24	4	7.83876
Stearoylcarnitine (AC(18:0))		0.0127098	0.00684376	24	8	4.86467
Oleoylcarnitine (AC(18:1))		5.41228e-07	1.66532e-07	24	4	11.4195
Octadecadienylcarnitine (AC(18:2))		1.25019e-08	1.92337e-09	24	3	12.4637
Substance	Sample	BH.Q	ADJ.P	PER	LAG	rel. AMP
Carnitine	heads of WTCS in DD	0.806663	0.633807	24	21	1.89133
Acetylcarnitine (AC(2:0))		0.0289919	0.0178412	24	3	4.28998
Propionylcarnitine (AC(3:0))		5.79547e-05	2.06981e-05	24	4	13.7323
Butyrylcarnitine (AC(4:0))		1.84345e-08	3.95024e-09	24	5	11.0243
Dodecanoylcarnitine (AC(12:0))		1	0.992706	24	19	2.82721
Tetradecanoylcarnitine (AC(14:0))		2.13252e-05	6.0929e-06	24	18	12.7478
Tetradecenoylcarnitine (AC(14:1))		0.462177	0.330126	24	19	4.01299
Palmitoylcarnitine (AC(16:0))		0.462177	0.327345	24	19	2.52547
Palmitoleoylcarnitine (AC(16:1))		0.000437558	0.000187525	24	17	6.0206
Stearoylcarnitine (AC(18:0))		1	1	24	2	1.78952
Oleoylcarnitine (AC(18:1))		1	0.898423	24	18	0.944418
Octadecadienylcarnitine (AC(18:2))		0.155338	0.0887646	24	3	4.39016
Substance	Sample	BH.Q	ADJ.P	PER	LAG	rel. AMP
Carnitine	bodies of WTCS in DD	1	1	24	8	1.90529
Acetylcarnitine (AC(2:0))		0.000111434	2.38787e-05	24	17	4.73778
Propionylcarnitine (AC(3:0))		0.000133624	2.21968e-05	24	7	13.5761
Butyrylcarnitine (AC(4:0))		3.88242e-07	2.77316e-08	24	5	18.2721
Dodecanoylcarnitine (AC(12:0))		1	1	24	16	12.1386
Tetradecanoylcarnitine (AC(14:0))		1	1	24	16	8.08479
Tetradecenoylcarnitine (AC(14:1))		1	1	24	16	3.6997
Palmitoylcarnitine (AC(16:0))		1	1	24	8	4.30383
Palmitoleoylcarnitine (AC(16:1))		1	1	24	16	3.88096
Stearoylcarnitine (AC(18:0))		1	1	24	12	1.67685
Oleoylcarnitine (AC(18:1))		0.525098	0.225042	24	4	1.80088
Octadecadienylcarnitine (AC(18:2))		1	1	24	8	5.44636
Substance	Sample	BH.Q	ADJ.P	PER	LAG	rel. AMP
Carnitine	heads of per01 in LD	0.00325794	0.00116355	24	21	9.94643
Acetylcarnitine (AC(2:0))		0.0105065	0.00450279	24	3	11.3712
Propionylcarnitine (AC(3:0))		0.0251067	0.0125533	24	21	12.2109
Butyrylcarnitine (AC(4:0))		0.000349841	7.49659e-05	24	21	15.2143
Dodecanoylcarnitine (AC(12:0))		0.0958382	0.082147	24	17	5.21321
Tetradecanoylcarnitine (AC(14:0))		0.000250165	3.57379e-05	24	14	14.8803
Tetradecenoylcarnitine (AC(14:1))		0.608659	0.565184	24	15	5.51517
Palmitoylcarnitine (AC(16:0))		0.0727462	0.0519616	24	0	4.60318
Palmitoleoylcarnitine (AC(16:1))		0.07622	0.0598871	24	14	5.74574
Stearoylcarnitine (AC(18:0))		0.00160687	0.000459105	24	0	6.16839
Oleoylcarnitine (AC(18:1))		1	1	24	6	4.04049
Octadecadienylcarnitine (AC(18:2))		1.09055e-06	7.78966e-08	24	0	14.9285
Substance	Sample	BH.Q	ADJ.P	PER	LAG	rel. AMP
Carnitine	bodies of per01 in LD	9.70394e-07	3.46569e-07	24	21	6.41624
Acetylcarnitine (AC(2:0))		3.6781e-07	1.05088e-07	24	22	16.1582
Propionylcarnitine (AC(3:0))		0.00143064	0.000817509	24	14	8.04305
Butyrylcarnitine (AC(4:0))		4.82411e-10	3.44579e-11	24	22	19.2569
Dodecanoylcarnitine (AC(12:0))		6.47688e-06	2.77581e-06	24	2	13.864
Tetradecanoylcarnitine (AC(14:0))		0.00956648	0.0072769	24	23	5.67585
Tetradecenoylcarnitine (AC(14:1))		0.038029	0.0325963	24	23	10.0986
Palmitoylcarnitine (AC(16:0))		0.00143064	0.000758618	24	2	8.16162
Palmitoleoylcarnitine (AC(16:1))		1	1	24	20	3.74856
Stearoylcarnitine (AC(18:0))		0.00956648	0.00751652	24	2	6.39843
Oleoylcarnitine (AC(18:1))		0.321056	0.298123	24	4	7.47522
Octadecadienylcarnitine (AC(18:2))		0.00158842	0.00102113	24	3	11.9359
Abbreviations:
BH.Q: Benjamini Hoechberg false discovery rate
ADJ.P: adjusted p value
PER: period
LAG: lag phase (maximum)
AMP rel: relative amplitude [%]
green: p < 0.05
